# Supplementary material for: Epigenome-wide analysis of T-cell large granular lymphocytic leukemia identifies BCL11B as a potential biomarker
Source: Clin Epigenetics. 2022 Nov 14;14:148. doi: 10.1186/s13148-022-01362-z (PMC9664638; doi:10.1186/s13148-022-01362-z)
Supplement: Supplementary file 1 — Additional file 1: Table S1. T-LGL patient data. Table S2. Benign samples. Table S3. Sample overview. Table S4. Primer sequences and CpGs used in pyrosequencing. Table S5. CpGs validated by pyrosequencing. Table S6. Pearson correlation of results of bisulfite sequencing and methylation array data. Table S7. Chromatin states—description. Table S8. Taqman probes used in qPCR. Table S9. Differentially methylated probes and genomic features. Table S10. Differentially hypermethylated genes. Table S11. Differentially hypomethylated genes. Table S12. Differentially methylated regions. Table S13. Gene ontology analysis for TSS200 or 5’UTR of hypermethylated genes identified in Table S10. Table S14. Gene ontology analysis for TSS200 or 5’UTR of hypomethylated genes identified in Table S11. Table S15. Gene ontology analysis for enhancers of hypermethylated genes identified in Table S10. Table S16. Gene ontology analysis for enhancers of hypomethylated genes identified in Table S11. Table S17. Chromatin states. Table S18. Pyrosequencing—raw data. Table S19. Sequential Samples—raw data. [file 13148_2022_1362_MOESM1_ESM.xlsx]

## Sheet: Content
Content
sheet1	Table S1	T-LGL patient data
sheet2	Table S2	Benign samples
sheet3	Table S3	Sample overview
sheet4	Table S4	Primer sequences and CpGs used in pyrosequencing
sheet5	Table S5	CpGs validated by pyrosequencing
sheet6	Table S6	Pearson correlation of results of bisulfite sequencing and methylation array data
sheet7	Table S7	chromatin states - description
sheet8	Table S8	Taqman probes used in qPCR
sheet9	Table S9	Differentially methylated probes and genomic features
sheet10	Table S10	Differentially hypermethylated genes
sheet11	Table S11	Differentially hypomethylated genes
sheet12	Table S12	Differentially methylated regions
sheet13	Table S13	Gene ontology analysis for TSS200 or 5’UTR of hypermethylated genes identified in Table S10
sheet14	Table S14	Gene ontology analysis for TSS200 or 5’UTR of hypomethylated genes identified in Table S11
sheet15	Table S15	Gene ontology analysis for enhancers of hypermethylated genes identified in Table S10
sheet16	Table S16	Gene ontology analysis for enhancers of hypomethylated genes identified in Table S11
sheet17	Table S17	Chromatin states
sheet18	Table S18	Pyrosequencing - raw data
sheet19	Table S19	Sequential Samples - raw data

## Sheet: Table S1 T-LGL patient data
ID	Age at diagnosis (years)	Gender (f=female, m=male)	Death (0=no, 1=yes)	Overall survival	Time to treatment	STAT3 Mutation	TNFAIP3 Mutation	Localisation	Accompanying symptoms	Rheumatoid disease (0=no, 1=yes)	LGL cells/ µl at diagnosis	Therapy (0=no, 1=yes)	Therapy type (MTX=methotrexate, CSA=cyclosporine A, LGL1=LGL1 study protocol, University Hospital Cologne)
1	24	f	0	155	0	0	1	Blood, spleen	Neutropenia	0	n.a.	1	Immunosuppression MTX/ Prednisone, Colchicin, CSA; allogeneic transplant
2	42	f	0	125	18	1	1	Blood	B-Symptoms, neutropenia	1	900	1	LGL1
3	68	m	0	11	0	0	1	Blood	Anemia	0	10857	1	LGL1
4	54	f	n.a.	n.a.	n.a.	1	1	Liver, spleen	B-Symptoms, hepatomegaly, neutropenia	1	n.a.	1	Immunosuppression MTX/ Prednisone
5	69	m	0	133	3	0	1	Blood	Anemia	0	14133	1	Immunosuppression MTX/ Prednisone
6	63	f	1	42	4	1	1	Blood	Neutropenia, thrombocytopenia	1	8460	1	LGL1
7	66	f	0	27	0	0	1	Blood	Neutropenie, Anemia	0	n.k.	1	LGL1
8	56	f	0	4	n.a.	n.a.	n.a.	Blood	n.a.		4053	1	LGL1
9	n.a.	f	n.a.	n.a.	n.a.	n.a.	n.a.	Blood	n.a.		n.a.
10	46	f	0	42	n.a.	n.a.	n.a.	Blood	Neutropenia	0	1080	0
11	44	f	0	9	0	1	1	Blood, bone marrow	Anemia	0	386	1	CSA; LGL1
12	38	f	0	45	0	1	n.a.	Blood	Neutropenia	0	3490	0
13	37	f	0	51	0	0	n.a.	Blood	Neutropenia, anemia	0	1479	0	Immunosuppression MTX/ Prednisone, 6x Rituximab/ Bendamustine
14	61	m	0	65	19	0	n.a.	Blood	Anemia, marginal zone lymphoma, plasmacytic differentiation	0	n.a.	1	Immunosuppression MTX/ Prednisone, Colchicin, CSA; allogeneic transplant
15	57	f	0	67	66	0	n.a.	Blood	Anemia	0	n.a.	1	Immunosuppression MTX/ Prednisone
16	55	f	0	35	0	1	n.a.	Blood	Neutropenia	0	n.a.	0
17	74	f	0	1	0	1	n.a.	Blood	Neutropenia	1	n.a.	1	Immunosuppression MTX/ Prednisone

## Sheet: Table S2 Benign samples
Healthy Donor	Sample ID	T cell	T cell subtype
18	18_1	CD8	central memory
18	18_2	CD8	effector memory
18	18_3	CD8	naive
19	19_1	CD8	central memory
19	19_2	CD8	effector memory
19	19_3	CD8	naive
20	20_1	CD8	central memory
20	20_2	CD8	effector memory
20	20_3	CD8	naive
21	21_1	CD8	central memory
21	21_2	CD8	effector memory
22	22_1	CD4	central memory
22	22_2	CD4	naive
22	22_3	CD8	central memory
22	22_4	CD8	naive
23	23_1	CD4	central memory
23	23_2	CD4	naive
23	23_3	CD8	central memory
23	23_4	CD8	naive
24	24_1	CD4	central memory
24	24_2	CD4	naive
24	24_3	CD8	central memory
24	24_4	CD8	naive
25	25_1	CD4	central memory
25	25_2	CD4	effector memory
25	25_3	CD4	naive
25	25_4	CD8	central memory
26	26_1	CD4	central memory
26	26_2	CD4	effector memory
26	26_3	CD4	naive
26	26_4	CD8	central memory
26	26_5	CD8	effector memory
26	26_6	CD8	naive
27	27_1	CD8	naive
27	27_2	CD8	central memory
28	28_1	CD8	naive
28	28_2	CD8	central memory
29	29_1	CD8	naive
29	29_2	CD8	central memory
29	29_3	CD8	effector memory
30	30_1	CD8	naive
30	30_2	CD8	central memory
30	30_3	CD8	effector memory
31	31	CD8	effector memory RA
32	32	CD8	CD8 bulk
33	33	CD8	CD8 bulk

## Sheet: Table S3 Sample overview
ID	Sample type	Methylation Array	Pyrosequencing	Sequential samples in pyroseq	qPCR
1	T-LGL	x	x		x
2	T-LGL	x	x	x	x
3	T-LGL	x	x		x
4	T-LGL	x	x		x
5	T-LGL	x	x	x	x
6	T-LGL	x	x	x	x
7	T-LGL	x	x		x
8	T-LGL	x	x
9	T-LGL	x	x		x
10	T-LGL	x	x
11	T-LGL	x	x
12	T-LGL		x	x
13	T-LGL		x	x
14	T-LGL		x
15	T-LGL		x
16	T-LGL		x
17	T-LGL		x
18	healthy donor				x
19	healthy donor				x
20	healthy donor				x
21	healthy donor	x	x
22	healthy donor	x
23	healthy donor	x	x
24	healthy donor	x	x
25	healthy donor	x
26	healthy donor	x
27	healthy donor				x
28	healthy donor				x
29	healthy donor				x
30	healthy donor				x
31	healthy donor				x
32	healthy donor				x
33	healthy donor				x

## Sheet: Table S4 Primer and CpGs pyro
Analyzed CpGs	CpG number	Amplification primer (fw) 5'->3'	Amplification primer (rv) 5'->3'	Sequencing primer 5'->3'	CpG name
C14orf64 CpG 1,2 Position 2 cg11798182	CpG 1	TGTTTTTTTGTAATTTTTTGGTTGTTAAAT	AAATAACTAAATCCCAAATCCTACC/5Biosg/	TTTTTTGGTTGTTAAATTTTG	C14orf64 CpG 1, 2
C14orf64 CpG 1,2 Position 4 cg16278496	CpG 2	TGTTTTTTTGTAATTTTTTGGTTGTTAAAT	AAATAACTAAATCCCAAATCCTACC/5Biosg/	TTTTTTGGTTGTTAAATTTTG	C14orf64 CpG 1, 2
C14orf64 CpG 3 Position 2 cg16062483	CpG 3	TGTTTTTTTGTAATTTTTTGGTTGTTAAAT	AAATAACTAAATCCCAAATCCTACC/5Biosg/	TATTGTATAGAGTTTGTATAGG	C14orf64 CpG 3
C14orf64 CpG 4 Position 1 cg00263248	CpG 4	/5Biosg/TTTTAAGTTATTAGGTGGGAAATGGTT	AACTATCAAAAAAAACTCAAACTAACAAC	TCAATAAAAATACCCCATC	C14orf64 CpG 4
BCL11B CpG 1 Position 1 cg07015803	CpG 5	/5Biosg/ TGTGGGTGTGAGTGTGTGTTTA	CCACCCTACCAAACTTCCTCCAAC	CCTCCAACCCCTACTAACTA	BCL11B CpG 2,1
BCL11B CpG 2 Position 8 cg16452866	CpG 6	/5Biosg/ TGTGGGTGTGAGTGTGTGTTTA	CCACCCTACCAAACTTCCTCCAAC	CCTCCAACCCCTACTAACTA	BCL11B CpG 2,1
BCL11B CpG 3,4 Position 2 cg04913246	CpG 7	GGGTTTTGTAGTTTTTAGGTTGTTA	TTTTCCTCTATTTACAACAATACTAACTC/5Biosg/	TTTTTAGGTTGTTATTAGGGA	BCL11B CpG 3,4
BCL11B CpG 3,4 Position 7 cg10509607	CpG 8	GGGTTTTGTAGTTTTTAGGTTGTTA	TTTTCCTCTATTTACAACAATACTAACTC/5Biosg/	TTTTTAGGTTGTTATTAGGGA	BCL11B CpG 3,4
BCL11B CpG 5 Position 1 cg10515131	CpG 9	GGGTTGAGAAGAAGGGAATTTGATT	CCAACCTTTCTCCCTACCAAAAAAACTACT/5Biosg/	TTTGTGTTGTAGGGGGGA	BCL11B CpG 5
BCL11B CpG 6 Position 1 cg23580725	CpG 10	/5Biosg/ TTTTTGTTTGGTTGTAATTATTTAGGAAGT	CCTCCTAAACCATACTTACTACTTTCTTCCTC	CCTCTAAAATTACAACTAAATTCT	BCL11B CpG 6

## Sheet: Table S5 CpG validated Pyroseq
TargetID	MAPINFO	SOURCESEQ	CHR	UCSC_REFGENE_ACCESSION	UCSC_REFGENE_NAME	Num. matches	p-value	q-value	Difference	R-statistic	26_CD8_cm	25_CD8_cm	22_CD8_Memory_D13_1800	23_CD8_Memory_D13_1804	24_CD8_Memory_D13_1808	21_CD8_cm	26_CD8_em	21_CD8_em	LGL_1	LGL_2	LGL_3	LGL_4	LGL_5	LGL_6	LGL_7	LGL_8	LGL_9	LGL_10	LGL_11
cg00263248	98444151	AACAGTTCTCCACTCTCTTGCAGTAGTTTGGGCCTGAGTTTCAACAGTCG	14	NR_015430	C14orf64	1	1.14266e+10	0.00010123950673746881	0.4069531559944153	0.8720303847507889	0.171518	0.135407	0.130296	0.136527	0.137328	0.0900361	0.19313	0.104079	0.376607	0.6139	0.765944	0.664914	0.633515	0.52087	0.677694	0.44396	0.421564	0.258506	0.609203
cg16062483	98444417	GGCGAGAGCCGGAGGGGCTGCACTGCACCGAGCTTGCACAGGGCGAGGCG	14	NR_015430	C14orf64	1	3.74541e+09	0.00023455740406196402	0.43023866415023804	0.8515841673232204	0.135185	0.121132	0.0777666	0.0964155	0.0969896	0.0620015	0.149799	0.0815432	0.374223	0.613016	0.742559	0.603423	0.644815	0.460379	0.413879	0.880305	0.388808	0.29438	0.445483
cg16278496	98444476	CTTGAGCCAAGCGTTTAGTCCTCAGCTGAACTGCTGCCAGCCTGCGCACG	14	NR_015430	C14orf64	1	2.17393e+10	0.0008033808201437061	0.3987081050872803	0.8145860554568537	0.0985027	0.10138	0.0946727	0.0811308	0.0679874	0.0664465	0.117391	0.0739864	0.284464	0.530188	0.709446	0.52019	0.56049	0.399765	0.555526	0.855074	0.296631	0.193049	0.445526
cg11798182	98444513	CGCTTGGCTCAAGTTCAACACGGCTGCCAAGATTTGGCAACCAGAGAGTT	14	NR_015430	C14orf64	1	7.98493e+08	7.92678e+10	0.42654362320899963	0.8775977620542944	0.139849	0.150301	0.0906496	0.0930475	0.082286	0.0783275	0.143438	0.0890505	0.314571	0.609157	0.748056	0.546742	0.651202	0.477245	0.489523	0.800781	0.487942	0.328555	0.43026
cg07015803	99655593	CGGAAACTTCGGTGGTGTCAGGCTGTGCCTGGCGAGATGACCACGTCCCG	14	NM_022898;NM_138576	BCL11B;BCL11B	1	4317.36	5.10024e+06	0.724320113658905	0.978488991532706	0.109887	0.0700867	0.0904881	0.0962092	0.0543356	0.082903	0.124228	0.0521506	0.903628	0.642204	0.819736	0.625499	0.706898	0.846812	0.845612	0.874554	0.868767	0.870572	0.898636
cg16452866	99655676	CCGCCCATGGTGGCGTTCGGTGCATCTTAGAGTCCTCTGATGTTCTAGCG	14	NM_022898;NM_138576	BCL11B;BCL11B	1	129.922	2.30222e+07	0.7711506485939026	0.9813443620130929	0.0593971	0.0742447	0.0597494	0.0472252	0.0366547	0.0664084	0.118497	0.0456659	0.948335	0.718917	0.827662	0.653735	0.72613	0.856705	0.894438	0.89111	0.79291	0.958137	0.912863
cg10509607	99658541	TTGCAGCAGTGCTGGCTCCACTGGACGGAATGCGTGTGTTTTGCTTGGCG	14	NM_022898;NM_138576	BCL11B;BCL11B	1	218274	8.59516e+07	0.6764113903045654	0.9656975984790965	0.0945346	0.0887652	0.0795651	0.106809	0.0730391	0.0839875	0.126153	0.0652363	0.848479	0.628806	0.788416	0.615187	0.63414	0.794611	0.862103	0.870426	0.594007	0.891777	0.899947
cg04913246	99658630	GCACACGGTGAACCTGGCTCTCGCATACAGTAGCACTTTCATTTTAAGCG	14	NM_022898;NM_138576	BCL11B;BCL11B	1	427335	6.708e+08	0.5926778316497803	0.9510385813160362	0.0764719	0.0685631	0.0625597	0.0845735	0.0569546	0.0622141	0.100819	0.051456	0.773479	0.534652	0.618187	0.480926	0.503564	0.679562	0.630767	0.759771	0.650056	0.751262	0.912196
cg23580725	99707721	CTGAGCGATGCTTGCTGCTTTCTTCCTCTGAGATTACAGCTAGATTCTCG	14	NM_022898;NM_138576	BCL11B;BCL11B	1	5.06808e+06	2.80743e+09	0.4987320303916931	0.9340524600840406	0.114396	0.169141	0.10705	0.137586	0.0900409	0.109568	0.115527	0.0726715	0.830614	0.664057	0.714093	0.592193	0.607066	0.767271	0.466082	0.59598	0.531838	0.392271	0.584061
cg10515131	99708008	CGTCCCCCCTACAGCACAGGGACACGTAGCAAGCAGGTTTAGAGAAGAAA	14	NM_022898;NM_138576	BCL11B;BCL11B	1	2.38983e+08	0.00017121275257956663	0.442571222782135	0.8597045735579263	0.0623627	0.0532476	0.0412149	0.0562385	0.0396463	0.0396609	0.0761898	0.0413109	0.703832	0.414529	0.550859	0.348166	0.403707	0.596189	0.223189	0.674882	0.623005	0.22494	0.668559

## Sheet: Table S6 Pearson corr BPS_Array
CpG	Pearson correlation coefficient	Significance (p<0,01)
CpG 1	0.967	1,5247*e^-13
CpG 2	0.966	8,4836*e^-11
CpG 3	0.973	1,356*e^-11
CpG 4	0.892	6,7458*e^-7
CpG 5	0.982	5,6584*e^-13
CpG 6	0.872	2e-06
CpG 7	0.986	6,1185*e^-14
CpG 8	0.975	7,1701*e^-12
CpG 9	0.979	1,7054*e^-12
CpG 10	0.908	1,8591*e^-7

## Sheet: Table S7 Chrom. states descrip
Chromatin State Descriptions
Short Name	Chromatin State	Description
E1	State 1	Transcription Low signal H3K36me3
E2	State 2	Transcription High signal H3K36me3
E3	State 3	Heterochromatin High Signal H3K9me3
E4	State 4	Low signal
E5	State 5	Heterochromatin High signal H3K27me3
E6	State 6	Heterochromatin Low signal H3K27me3
E7	State 7	Repressed Polycomb Promoter High Signal H3K4me3, H3K4me1 and H3K27me3
E8	State 8	Enhancer High Signal H3K4me1
E9	State 9	Active Enhancer High Signal H3K4me1 & H3K27Ac
E10	State 10	Distal Active Promoter (2Kb) High Signal H3K4me3 & H3K27Ac & H3K4me1
E11	State 11	Active TSS High Signal H3K4me3 & H3K27Ac
* Reference: Carrillo-de-Santa-Pau E. et al., Nuc Acid Res 2017; doi: 10.1093/nar/gkx618

## Sheet: Table S8 TaqMan probes for qPCR
qPCR primer Taqman
BCL11B_Hs01102259_m1
DNMT3a_Hs01027166_m1
GAPDH_hum_Hs99999905_m1
IL10_Hs00961622_m1
IL6_Hs01384619_m1
LINC01550_Hs01384619_m1
MAST3_Hs00390797_m1
PTEN_Hs02621230_s1
THEMIS_Hs01041269_m1
ZEB2_Hs00390797_m1

## Sheet: Table S9 DMPs genomic features
Name	chr	pos	strand	deltaBeta	adj.P.Val	UCSC_RefGene_Name	geneNum	UCSC_RefGene_Group	Regulatory_Feature_Group	Enhancer	DMR	Phantom	RegFeature	Celltype_specific
cg16452866	chr14	99655676	+	0.8190670459	1.24E-06	BCL11B	1	Body	Promoter_Associated_Cell_type_specific	NA			Promoter_Associated	TRUE
cg07015803	chr14	99655593	+	0.7659227282	8.56E-07	BCL11B	1	Body	Promoter_Associated_Cell_type_specific	NA			Promoter_Associated	TRUE
cg04712122	chr14	99655747	+	0.762910857	1.24E-06	BCL11B	1	Body	Promoter_Associated_Cell_type_specific	NA			Promoter_Associated	TRUE
cg10509607	chr14	99658541	-	0.719819599	1.29E-06	BCL11B	1	Body	Promoter_Associated_Cell_type_specific	TRUE			Promoter_Associated	TRUE
cg23795217	chr12	54812000	+	0.6781193488	9.56E-05	ITGA5	1	Body		NA				FALSE
cg23930334	chr11	64993335	+	0.6669471357	0.0004202881002	SLC22A20	1	Body	Unclassified	TRUE			Unclassified	FALSE
cg14150023	chr22	40720631	+	0.6467360342	9.62E-06	TNRC6B	1	3'UTR	Promoter_Associated_Cell_type_specific	TRUE		low-CpG:39050575-39050593	Promoter_Associated	TRUE
cg05401069	chr18	21572634	+	0.6318405585	1.24E-06	TTC39C	1	TSS200	Promoter_Associated_Cell_type_specific	TRUE			Promoter_Associated	TRUE
cg06248767	chr8	56852290	-	0.6238691092	0.0008872939314	LYN	1	5'UTR		TRUE				FALSE
cg04913246	chr14	99658630	-	0.6170061127	1.24E-06	BCL11B	1	Body	Promoter_Associated_Cell_type_specific	NA			Promoter_Associated	TRUE
cg04855216	chr5	118609467	-	0.6085670453	0.0001553239159	TNFAIP8	1	Body		TRUE				FALSE
cg19682870	chr14	99715826	+	0.604938257	0.0001147557616	BCL11B	1	Body		NA				FALSE
cg16256390	chr14	99712336	+	0.5925992792	7.91E-05	BCL11B	1	Body	Unclassified_Cell_type_specific	NA			Unclassified	TRUE
cg03826594	chr12	54812085	+	0.5901145554	0.0002750997301	ITGA5	1	Body		NA				FALSE
cg07675477	chr14	99711840	-	0.5845882026	5.04E-05	BCL11B	1	Body		NA				FALSE
cg13992008	chr9	130739838	+	0.5833238621	4.50E-05	FAM102A	1	Body		NA				FALSE
cg20267828	chr6	128222390	+	0.5819380839	1.95E-06	THEMIS	1	5'UTR;TSS200		NA				FALSE
cg16093065	chr22	40720633	+	0.5794709057	0.0002249127825	TNRC6B	1	3'UTR	Promoter_Associated_Cell_type_specific	TRUE		low-CpG:39050575-39050593	Promoter_Associated	TRUE
cg26676129	chr16	84552874	+	0.5727929445	9.40E-05		0		Unclassified_Cell_type_specific	NA			Unclassified	TRUE
cg11610626	chr6	128222053	+	0.5723070598	0.0008261874332	THEMIS	1	5'UTR;1stExon		NA				FALSE
cg20066792	chr20	4664695	+	0.5714803792	0.001049439044		0		Promoter_Associated_Cell_type_specific	NA			Promoter_Associated	TRUE
cg27043010	chr14	99712380	+	0.5710596484	0.0003720402615	BCL11B	1	Body	Unclassified_Cell_type_specific	NA			Unclassified	TRUE
cg23580725	chr14	99707721	+	0.5675846902	2.22E-06	BCL11B	1	Body		NA				FALSE
cg16488021	chr16	89182099	-	0.5622497872	0.00323953896	ACSF3	1	Body	Promoter_Associated	NA			Promoter_Associated	FALSE
cg23010538	chr1	190447290	+	0.5579350458	0.002197584054	FAM5C	1	TSS1500		NA				FALSE
cg09245989	chr1	2454811	+	0.5567539505	1.45E-05	PANK4	1	Body	Promoter_Associated	NA			Promoter_Associated	FALSE
cg18719665	chr18	21572656	+	0.548421628	2.87E-06	TTC39C	1	TSS200	Promoter_Associated_Cell_type_specific	TRUE			Promoter_Associated	TRUE
cg20535085	chr1	160616604	+	0.5437815384	0.0005228828019	SLAMF1	1	Body		NA				FALSE
cg24531915	chr1	228872121	-	0.5362658764	2.15E-05	RHOU	1	Body	Unclassified	NA			Unclassified	FALSE
cg18437209	chr11	35105199	+	0.5349169954	0.000577929218		0		Promoter_Associated	TRUE			Promoter_Associated	FALSE
cg23363971	chr12	56415271	+	0.5345940241	0.004597608045	IKZF4	1	1stExon;5'UTR	Promoter_Associated	TRUE			Promoter_Associated	FALSE
cg24659054	chr10	134600656	-	0.5338432975	0.001015457346	NKX6-2	1	TSS1500	Unclassified_Cell_type_specific	NA			Unclassified	TRUE
cg08063125	chr19	56989543	-	0.5311269906	0.003758509684	ZNF667	1	TSS1500	NonGene_Associated_Cell_type_specific	NA		high-CpG:61681294-61681362	NonGene_Associated	TRUE
cg14018471	chr9	100681080	-	0.5299822559	0.0001496762038	C9orf156	1	Body		NA				FALSE
cg19001909	chr17	26205940	-	0.5299664809	2.45E-05	C17orf108	1	3'UTR	Unclassified_Cell_type_specific	NA			Unclassified	TRUE
cg07838098	chr1	228872185	-	0.5289150043	0.0003739731233	RHOU	1	Body	Unclassified	NA			Unclassified	FALSE
cg12639429	chr18	21572622	-	0.5275653847	9.94E-05	TTC39C	1	TSS200	Promoter_Associated_Cell_type_specific	TRUE			Promoter_Associated	TRUE
cg20574436	chr14	99701416	+	0.527149459	0.001391105304	BCL11B	1	Body		NA				FALSE
cg23001918	chr6	447226	-	0.5261563392	7.79E-07		0		Unclassified_Cell_type_specific	NA			Unclassified	TRUE
cg08450017	chr3	45984838	-	0.5259508833	0.001338769683	CXCR6;FYCO1	2	TSS200;Body	Unclassified_Cell_type_specific	NA			Unclassified	TRUE
cg25226014	chr3	45984942	+	0.5247432823	0.000577929218	CXCR6;FYCO1	2	TSS200;Body	Unclassified_Cell_type_specific	NA			Unclassified	TRUE
cg18545596	chr22	40322629	+	0.5226310944	0.0002399660454	GRAP2	1	5'UTR		TRUE		low-CpG:38652575-38652586		FALSE
cg17972213	chr1	101704898	+	0.5223637268	0.0001147491375	S1PR1	1	Body	Promoter_Associated	NA			Promoter_Associated	FALSE
cg21710324	chr1	226069189	+	0.5215300629	0.0001794331552	TMEM63A	1	5'UTR		NA				FALSE
cg08712866	chr4	157997526	-	0.5208100108	0.0002974798314	GLRB	1	TSS200;5'UTR		NA		high-CpG:158216631-158217138		FALSE
cg02684104	chr6	30698706	+	0.5190613649	0.002100156304	FLOT1	1	Body	Promoter_Associated	NA			Promoter_Associated	FALSE
cg17643864	chr8	56852148	-	0.5179974022	0.001301841289	LYN	1	5'UTR		TRUE				FALSE
cg13015616	chr6	26086585	+	0.5175261995	0.0001050141283	HFE	1	TSS1500	Unclassified_Cell_type_specific	NA			Unclassified	TRUE
cg14375890	chr6	13355672	+	0.5163864096	0.0004876047409		0		Unclassified	TRUE			Unclassified	FALSE
cg25289028	chr19	36428519	+	0.5162157205	9.62E-06	LRFN3	1	5'UTR	Unclassified_Cell_type_specific	NA			Unclassified	TRUE
cg16532400	chr7	150217056	-	0.5148661433	0.001114961504	GIMAP7	1	5'UTR		NA				FALSE
cg27049094	chr2	75067716	-	0.5125618799	7.13E-05	HK2	1	Body	Unclassified_Cell_type_specific	NA	DMR		Unclassified	TRUE
cg00665492	chr3	164914575	+	0.5104237359	0.0008730944591	SLITRK3	1	TSS200		NA	DMR			FALSE
cg24527636	chr1	27849295	-	0.5093597117	0.000301427043		0		Promoter_Associated	TRUE			Promoter_Associated	FALSE
cg03044249	chr7	70597065	-	0.5091324752	0.001126920597	WBSCR17	1	TSS1500		NA	DMR	high-CpG:70234232-70235284		FALSE
cg09132388	chr7	150217030	-	0.5088371539	0.0009887974348	GIMAP7	1	5'UTR		NA				FALSE
cg00871371	chr17	75371476	-	0.5084293045	0.0005339032645	2009-09-01	1	5'UTR;Body;TSS1500		TRUE	RDMR			FALSE
cg14295960	chr10	14628995	-	0.5075447655	0.0004196378284	FAM107B	1	Body	Promoter_Associated_Cell_type_specific	TRUE			Promoter_Associated	TRUE
cg11033835	chr3	77087860	+	0.5066961467	0.003932727191	ROBO2	1	TSS1500	Unclassified_Cell_type_specific	NA			Unclassified	TRUE
cg11941546	chr17	7165842	-	0.5032938279	0.001591857851	CLDN7	1	TSS200	Unclassified	NA		high-CpG:7106516-7106584	Unclassified	FALSE
cg04103532	chr6	143249236	+	0.5023885219	0.0006711869805	HIVEP2	1	5'UTR	Promoter_Associated	NA			Promoter_Associated	FALSE
cg13606889	chr11	121335457	-	0.5016472623	0.0001440327088	SORL1	1	Body	Unclassified	TRUE			Unclassified	FALSE
cg01178899	chr3	45985168	-	0.4995319438	0.003685775063	CXCR6;FYCO1	2	5'UTR;Body		NA				FALSE
cg02341556	chr11	118781978	+	0.4991648757	0.0006139768117	BCL9L	1	TSS1500		NA				FALSE
cg09637172	chr6	31545252	+	0.4985558272	0.000443086655	TNF	1	Body		NA				FALSE
cg02300154	chr7	70597058	-	0.4957350918	0.003416225919	WBSCR17	1	TSS1500		NA	DMR	high-CpG:70234232-70235284		FALSE
cg24955743	chr1	2454705	+	0.4944723809	0.0002132236368	PANK4	1	Body	Promoter_Associated	NA			Promoter_Associated	FALSE
cg04280772	chr2	235372807	+	0.4938196924	0.0005992353723		0		Promoter_Associated_Cell_type_specific	NA			Promoter_Associated	TRUE
cg08302325	chr6	106551827	+	0.4929654325	0.001150366192	PRDM1	1	Body	Unclassified	NA	CDMR		Unclassified	FALSE
cg08179431	chr6	26086571	+	0.4918810821	1.51E-05	HFE	1	TSS1500	Unclassified_Cell_type_specific	NA			Unclassified	TRUE
cg04818943	chr16	90114200	-	0.4898487253	0.001069119079	LOC100130015	1	TSS200	Unclassified_Cell_type_specific	TRUE			Unclassified	TRUE
cg08097359	chr19	50064054	-	0.4875876741	0.0002680266231	NOSIP	1	5'UTR	Promoter_Associated_Cell_type_specific	NA			Promoter_Associated	TRUE
cg23186333	chr11	35161900	-	0.4873307654	0.000179288892	CD44	1	Body	Promoter_Associated	NA	RDMR		Promoter_Associated	FALSE
cg10711857	chr4	77134319	+	0.4866777461	0.0007276876039	SCARB2	1	Body		NA	RDMR			FALSE
cg18760837	chr6	30698777	+	0.4851185735	0.0002974798314	FLOT1	1	Body	Promoter_Associated	NA			Promoter_Associated	FALSE
cg06526741	chr6	31549929	+	0.4849565575	0.0009887974348	LTB	1	Body		NA				FALSE
cg07713946	chr22	31675144	-	0.4847137296	0.000215400725	LIMK2	1	3'UTR	Unclassified_Cell_type_specific	NA			Unclassified	TRUE
cg06782035	chr5	16179135	+	0.4841655086	0.0009569017578	March11	1	Body		NA				FALSE
cg25450266	chr19	35494294	-	0.4839888533	7.86E-05	GRAMD1A	1	Body	Unclassified	NA			Unclassified	FALSE
cg08428292	chr16	85981373	+	0.4835382363	0.0005698412492		0		Promoter_Associated	NA			Promoter_Associated	FALSE
cg15007959	chr19	50931432	+	0.4831980355	0.004875372273	SPIB	1	Body	Unclassified	NA			Unclassified	FALSE
cg03454663	chr3	156848265	-	0.4824979925	0.0002421966616		0		Unclassified_Cell_type_specific	NA			Unclassified	TRUE
cg26166854	chr6	6614447	+	0.4812656418	0.0003530588291	LOC285780;LY86	2	Body	Promoter_Associated_Cell_type_specific	NA			Promoter_Associated	TRUE
cg07236781	chr1	25291041	+	0.4804786645	3.55E-05	RUNX3	1	1stExon		NA				FALSE
cg23415434	chr2	131798869	+	0.4801012151	0.0009555803486	ARHGEF4	1	Body		NA				FALSE
cg07025989	chr14	99725468	+	0.4784452802	0.001104098143	BCL11B	1	Body		NA				FALSE
cg20337103	chr11	118781778	+	0.4760684575	0.0009481481925	BCL9L	1	TSS200		NA				FALSE
cg17205313	chr18	21572748	+	0.4757395268	1.86E-06	TTC39C	1	5'UTR;1stExon	Promoter_Associated_Cell_type_specific	TRUE			Promoter_Associated	TRUE
cg25485875	chr10	134600998	+	0.4754438079	0.0008076599447	NKX6-2	1	TSS1500	Unclassified_Cell_type_specific	NA			Unclassified	TRUE
cg20634967	chr13	58204224	-	0.4752778777	0.003689519967		0		Unclassified	NA	CDMR	high-CpG:57102205-57102289	Unclassified	FALSE
cg01283246	chr5	135266135	+	0.4750307048	0.003297020256	FBXL21	1	1stExon;5'UTR		TRUE	DMR			FALSE
cg13564825	chr19	38747201	-	0.4731110123	0.002040456311	PPP1R14A	1	TSS200	Unclassified	NA			Unclassified	FALSE
cg10274029	chr16	85981336	-	0.4724402037	0.001655966029		0		Promoter_Associated	NA	DMR		Promoter_Associated	FALSE
cg20884887	chr7	27208285	+	0.471224402	0.00133931504		0		Unclassified_Cell_type_specific	NA			Unclassified	TRUE
cg03636488	chr12	132551127	-	0.4703919953	0.001083767749	EP400	1	Body	Gene_Associated	NA			Gene_Associated	FALSE
cg10515131	chr14	99708008	-	0.4693602301	1.48E-05	BCL11B	1	Body	Promoter_Associated_Cell_type_specific	NA			Promoter_Associated	TRUE
cg17117243	chr6	109341365	-	0.4690961407	1.25E-05	SESN1	1	Body	Unclassified_Cell_type_specific	TRUE			Unclassified	TRUE
cg14781242	chr1	32738251	+	0.4689272788	1.51E-05	LCK	1	5'UTR;TSS1500		NA				FALSE
cg09757087	chr16	1585644	+	0.4685714951	0.001037480148	IFT140;TMEM204	2	Body	Promoter_Associated_Cell_type_specific	NA			Promoter_Associated	TRUE
cg22471726	chr17	46719276	-	0.4678747274	0.001060037363		0		Unclassified_Cell_type_specific	NA			Unclassified	TRUE
cg24637035	chr12	120445227	-	0.467699788	0.001688180292	CCDC64	1	Body	Unclassified	TRUE			Unclassified	FALSE
cg17030173	chr5	16180062	-	0.4676137839	0.0009481481925	March11	1	TSS200		NA				FALSE
cg19323951	chr11	64993076	-	0.4675982179	0.003371045261	SLC22A20	1	Body	Unclassified	TRUE			Unclassified	FALSE
cg20937934	chr18	21452788	+	0.4671741506	0.0006968153458	LAMA3	1	TSS200;Body		NA	DMR			FALSE
cg09639725	chr10	134901294	-	0.4667513214	0.002079537915	GPR123	1	TSS200		NA	DMR			FALSE
cg00699945	chr10	134600651	-	0.4666833379	0.0002515546313	NKX6-2	1	TSS1500	Unclassified_Cell_type_specific	NA			Unclassified	TRUE
cg26103719	chr14	92336250	-	0.4666564086	0.0002858189124	FBLN5	1	3'UTR	Promoter_Associated_Cell_type_specific	NA			Promoter_Associated	TRUE
cg24902278	chr2	79220528	+	0.4659572092	0.0009891322147		0			NA	DMR			FALSE
cg23330450	chr6	31548285	+	0.4658299005	0.0005261397885		0		Promoter_Associated	NA			Promoter_Associated	FALSE
cg17984638	chr4	48136452	-	0.4649138253	0.001450303333	TXK	1	TSS200		NA				FALSE
cg20029201	chr11	118781813	+	0.464663201	0.0008122125028	BCL9L	1	TSS1500		NA				FALSE
cg23204396	chr6	31548107	-	0.4634509024	0.0002341657773		0		Promoter_Associated	NA			Promoter_Associated	FALSE
cg10240150	chr2	204570067	+	0.4630558485	0.0001971683588	CD28	1	TSS1500	Unclassified_Cell_type_specific	NA			Unclassified	TRUE
cg07135405	chr20	62573077	-	0.4627505848	0.002117595073	UCKL1;MIR1914	2	Body;TSS200	Gene_Associated	NA			Gene_Associated	FALSE
cg07897248	chr18	49866531	+	0.4627161213	0.00237947126	DCC	1	TSS200		NA				FALSE
cg14284952	chr8	104152754	-	0.4584466337	0.002498170114	C8orf56;BAALC	2	Body;TSS200		NA		high-CpG:104221930-104222326		FALSE
cg10863922	chr6	2892150	+	0.4583380088	5.04E-05	SERPINB9	1	Body	Unclassified	NA		low-CpG:2837090-2837162	Unclassified	FALSE
cg11066033	chr2	242556858	+	0.4581251825	0.0001296748258	THAP4	1	1stExon;Body;5'UTR	Promoter_Associated_Cell_type_specific	TRUE			Promoter_Associated	TRUE
cg02468050	chr4	93226380	-	0.458122127	0.001064307828	GRID2	1	Body		NA	DMR			FALSE
cg23005227	chr3	50645426	-	0.4581127499	8.59E-05	CISH	1	Body		NA				FALSE
cg03771282	chr2	198062750	+	0.4579883452	0.002222837606	ANKRD44	1	5'UTR;1stExon		NA				FALSE
cg17302155	chr6	100061111	+	0.4579470574	0.002367516793	PRDM13	1	Body		NA	DMR			FALSE
cg12077963	chr17	4079306	+	0.4576214422	0.0004202881002	ANKFY1	1	Body	Promoter_Associated_Cell_type_specific	NA			Promoter_Associated	TRUE
cg07112337	chr16	57917946	-	0.4572655463	0.00241762669	CNGB1	1	3'UTR		TRUE				FALSE
cg21653184	chr19	58609361	+	0.4566559584	0.004268834604	ZSCAN18	1	Body;5'UTR;1stExon		NA	DMR			FALSE
cg21402921	chr15	27112305	-	0.4564517542	0.003032915455	GABRA5	1	1stExon;5'UTR		NA		high-CpG:24663301-24663548		FALSE
cg24932457	chr1	175568559	-	0.4560322308	0.003640688737	TNR	1	5'UTR	Unclassified_Cell_type_specific	NA			Unclassified	TRUE
cg16304215	chr5	76928810	+	0.4555070891	0.00472555569	OTP	1	Body		NA	RDMR			FALSE
cg02057833	chr1	228872246	-	0.4551464147	0.0001470274603	RHOU	1	Body	Unclassified	NA			Unclassified	FALSE
cg05541267	chr3	50647374	-	0.4549206521	4.51E-05	CISH	1	Body	Promoter_Associated_Cell_type_specific	NA			Promoter_Associated	TRUE
cg23690166	chr17	46711017	-	0.4539211082	0.003544666301	MIR196A1	1	TSS1500	Unclassified_Cell_type_specific	NA		high-CpG:44065942-44066037	Unclassified	TRUE
cg21661768	chr2	106512578	+	0.4532992007	3.22E-05		0		Unclassified_Cell_type_specific	NA			Unclassified	TRUE
cg05357209	chr7	872208	-	0.4529610293	8.78E-05	UNC84A	1	5'UTR;Body	Promoter_Associated	TRUE			Promoter_Associated	FALSE
cg05705212	chr3	45984743	+	0.4527911173	0.0003483659316	CXCR6;FYCO1	2	TSS1500;Body		NA				FALSE
cg05226061	chr17	37308828	-	0.4522301565	0.001982870306	PLXDC1	1	TSS1500		TRUE				FALSE
cg21585138	chr3	50645106	-	0.4519237059	0.0005237390228	CISH	1	Body		NA				FALSE
cg24759337	chr5	87976889	+	0.4511466995	0.001783097427	LOC645323	1	Body	Unclassified	NA			Unclassified	FALSE
cg11874426	chr11	118781731	+	0.4502739959	0.0005379032751	BCL9L	1	TSS200		TRUE				FALSE
cg16331920	chr7	15726479	+	0.4500848086	0.002893582797	MEOX2	1	TSS200		NA				FALSE
cg13789303	chr6	108886681	-	0.4493061445	0.001043321896	FOXO3	1	Body	Unclassified	NA			Unclassified	FALSE
cg10277927	chr4	118006825	+	0.4492662876	0.004308803623	TRAM1L1	1	TSS200		TRUE	DMR			FALSE
cg11779273	chr4	128553930	-	0.4492247233	0.003782181908	INTU	1	TSS200		NA	DMR			FALSE
cg06279276	chr16	67184164	-	0.4484108167	0.00312033897	B3GNT9	1	Body		NA				FALSE
cg11039614	chr5	50679151	-	0.4478086827	0.003333916046	ISL1	1	5'UTR;1stExon		NA	DMR	high-CpG:50714836-50715064		FALSE
cg25078444	chr14	29235193	+	0.4476812035	0.002962596839	FOXG1	1	TSS1500		TRUE				FALSE
cg21276413	chr15	27112287	-	0.4474770597	0.004047822658	GABRA5	1	1stExon;5'UTR		NA		high-CpG:24663301-24663548		FALSE
cg24743301	chr2	112945506	-	0.4472381838	0.0005237390228	FBLN7	1	3'UTR	Promoter_Associated	NA			Promoter_Associated	FALSE
cg06598836	chr3	2140699	-	0.4470159952	0.00302930867		0			NA	DMR			FALSE
cg06060135	chr5	3596704	-	0.4466325255	0.003379266869	IRX1	1	Body		NA				FALSE
cg13298528	chr11	118763863	+	0.4455856497	3.58E-05	CXCR5	1	Body;TSS1500	Unclassified	NA			Unclassified	FALSE
cg11798182	chr14	98444513	+	0.4453091181	5.80E-05	C14orf64	1	TSS200	Unclassified_Cell_type_specific	NA			Unclassified	TRUE
cg01152726	chr18	21452844	-	0.4443495005	0.0004404963551	LAMA3	1	TSS200;Body		NA				FALSE
cg19634527	chr17	30814814	+	0.443741951	0.00222856731	CDK5R1	1	Body	Promoter_Associated	NA			Promoter_Associated	FALSE
cg14182690	chr1	25290947	-	0.443548028	1.03E-05	RUNX3	1	Body		NA				FALSE
cg03388786	chr8	56852253	+	0.4433708311	0.003149725039	LYN	1	5'UTR		TRUE				FALSE
cg26134895	chr5	15500270	-	0.442930171	0.001396276949	FBXL7	1	TSS200		NA	DMR	high-CpG:15553208-15553770		FALSE
cg03921696	chr3	156848137	-	0.4424967087	5.85E-05		0		Unclassified_Cell_type_specific	NA			Unclassified	TRUE
cg02167713	chr17	79630115	+	0.4417601143	0.004978243468		0		Unclassified_Cell_type_specific	NA			Unclassified	TRUE
cg16062483	chr14	98444417	+	0.4410336079	0.0002001554435	C14orf64	1	Body	Unclassified_Cell_type_specific	NA			Unclassified	TRUE
cg24032190	chr15	67442893	-	0.4406457449	0.0006478543518	SMAD3	1	Body;5'UTR		NA	DMR			FALSE
cg15304699	chr10	134600675	-	0.4403962908	0.0004876047409	NKX6-2	1	TSS1500	Unclassified_Cell_type_specific	NA			Unclassified	TRUE
cg05586209	chr7	143079085	-	0.4402925623	0.0003882475033	ZYX	1	Body		NA				FALSE
cg06068897	chr21	45577667	-	0.4398036178	0.001131671575		0		Promoter_Associated_Cell_type_specific	NA			Promoter_Associated	TRUE
cg00901264	chr3	14644790	+	0.4395136003	0.002321767024		0			NA				FALSE
cg00142402	chr17	75956190	+	0.4387023314	0.002902965668		0			NA	RDMR			FALSE
cg01502396	chr11	46403923	-	0.4372160859	0.0005683077087	MDK	1	Body		TRUE				FALSE
cg04403423	chr1	116917619	-	0.4367068258	0.001162746569	ATP1A1	1	Body	Promoter_Associated_Cell_type_specific	NA			Promoter_Associated	TRUE
cg09316140	chr8	21912474	+	0.4362601866	7.79E-07	EPB49	1	1stExon;5'UTR	Unclassified	TRUE		low-CpG:21968299-21968432	Unclassified	FALSE
cg08047376	chr2	79739940	+	0.4362393474	0.002001114595	CTNNA2	1	TSS200		NA	DMR			FALSE
cg04068042	chr6	132272342	-	0.4344193496	0.00212130657	CTGF	1	1stExon;5'UTR	Unclassified_Cell_type_specific	NA			Unclassified	TRUE
cg16254746	chr6	30698843	+	0.4338613919	0.001049439044	FLOT1	1	Body	Promoter_Associated	NA			Promoter_Associated	FALSE
cg26485825	chr18	21452895	-	0.4326507357	0.0005249425306	LAMA3	1	TSS200;Body		NA				FALSE
cg12277366	chr8	54931229	+	0.4323644477	0.0002100063139	TCEA1	1	Body	Promoter_Associated	NA			Promoter_Associated	FALSE
cg25209842	chr10	103536342	+	0.432263696	0.0007276001572	FGF8	1	TSS1500	Unclassified	NA			Unclassified	FALSE
cg00263248	chr14	98444151	+	0.4308785615	0.0001508804369	C14orf64	1	Body	Unclassified_Cell_type_specific	NA			Unclassified	TRUE
cg20985450	chr13	100621382	+	0.4307817358	0.003430043286	ZIC5	1	Body		NA	DMR			FALSE
cg25500196	chr17	40464780	-	0.4299054443	0.002985393458		0		Promoter_Associated	NA			Promoter_Associated	FALSE
cg08734740	chr5	50679149	-	0.4297658302	0.003404470377	ISL1	1	5'UTR;1stExon		NA	DMR	high-CpG:50714836-50715064		FALSE
cg11163975	chr4	118006812	+	0.4292104912	0.002562820077	TRAM1L1	1	TSS200		TRUE	DMR			FALSE
cg00396667	chr5	134364387	-	0.429163206	0.003422540168	PITX1	1	3'UTR		NA	DMR			FALSE
cg08496742	chr19	56159485	+	0.4287296029	0.004058656045	CCDC106	1	5'UTR;1stExon	Promoter_Associated	NA	DMR		Promoter_Associated	FALSE
cg18612589	chr17	7165847	-	0.4285871034	0.001713570328	CLDN7	1	TSS200	Unclassified	NA		high-CpG:7106516-7106584	Unclassified	FALSE
cg01345354	chr6	2892152	+	0.4278097863	0.001023384864	SERPINB9	1	Body	Unclassified	NA		low-CpG:2837090-2837162	Unclassified	FALSE
cg08866608	chr13	58203798	-	0.4275711815	0.00147685636		0		Unclassified	NA	CDMR		Unclassified	FALSE
cg07440398	chr14	99712966	+	0.4274328004	1.19E-05	BCL11B	1	Body	Unclassified_Cell_type_specific	NA			Unclassified	TRUE
cg00093433	chr16	85981310	-	0.4269634055	0.0003425389949		0		Promoter_Associated	NA	DMR		Promoter_Associated	FALSE
cg20703928	chr2	106364229	+	0.426693496	0.002378947731	NCK2	1	5'UTR		NA				FALSE
cg27109748	chr7	2150016	+	0.4257158694	5.19E-05	MAD1L1	1	Body	Unclassified	TRUE			Unclassified	FALSE
cg16987305	chr1	65991596	-	0.4252541246	0.002688261619	LEPR	1	5'UTR		NA	DMR			FALSE
cg03965816	chr20	46414355	+	0.4250809646	0.003110243022	SULF2	1	5'UTR		NA		high-CpG:45847550-45848276		FALSE
cg24961795	chr20	39769764	-	0.4246145634	1.24E-06	PLCG1	1	Body		TRUE				FALSE
cg22216413	chr11	26353618	-	0.424174034	0.004826179174	ANO3	1	TSS200		TRUE				FALSE
cg19873923	chr14	92301922	-	0.4239898889	0.0002512403185	TC2N	1	5'UTR	Unclassified	NA			Unclassified	FALSE
cg09839635	chr5	63461803	-	0.4233778442	0.003807285864	RNF180	1	5'UTR		TRUE	DMR	high-CpG:63497408-63497567		FALSE
cg24169315	chr2	242048359	-	0.4229670541	0.0009569017578	PASK	1	Body	Promoter_Associated_Cell_type_specific	NA			Promoter_Associated	TRUE
cg10658542	chr12	33592642	-	0.4226775689	0.002087920681	SYT10	1	1stExon;5'UTR		NA	DMR			FALSE
cg25618559	chr2	241644166	+	0.4226382114	3.02E-05		0		Unclassified	NA			Unclassified	FALSE
cg15350899	chr11	118781763	+	0.4213571648	0.001226679003	BCL9L	1	TSS200		NA				FALSE
cg05681859	chr6	30698734	-	0.4213305681	0.004268287411	FLOT1	1	Body	Promoter_Associated	NA			Promoter_Associated	FALSE
cg21699035	chr6	111926911	+	0.421196584	0.001663867425	TRAF3IP2	1	Body;5'UTR	Promoter_Associated	NA			Promoter_Associated	FALSE
cg24724428	chr6	11044888	+	0.4210116474	0.004157137566	ELOVL2	1	TSS1500	Unclassified_Cell_type_specific	NA			Unclassified	TRUE
cg06173509	chr7	3084077	+	0.4207615019	0.0001122152479	CARD11	1	TSS1500	Promoter_Associated	NA			Promoter_Associated	FALSE
cg27316811	chr16	1576146	+	0.4205495734	0.001333194526	IFT140	1	Body	Promoter_Associated_Cell_type_specific	NA			Promoter_Associated	TRUE
cg09918510	chr16	71264579	+	0.4198234784	0.002088163045	HYDIN	1	TSS200		NA				FALSE
cg08511818	chr20	30104637	+	0.419649233	0.0006530883624	HM13	1	Body	Promoter_Associated	TRUE			Promoter_Associated	FALSE
cg06866616	chr1	2455264	-	0.4193252112	0.0001082181236	PANK4	1	Body	Promoter_Associated	NA			Promoter_Associated	FALSE
cg02303701	chr6	3160584	+	0.4191315029	0.001766317345		0		Unclassified	NA			Unclassified	FALSE
cg25554496	chr17	63036095	-	0.4191294157	0.002037971103	GNA13	1	Body	Unclassified	TRUE			Unclassified	FALSE
cg04912316	chr17	74266324	+	0.4174571535	0.0005167013953	FAM100B	1	Body	Gene_Associated	NA			Gene_Associated	FALSE
cg02245004	chr15	76634887	-	0.4171331297	0.003729373298		0			NA				FALSE
cg15415452	chr13	112759355	-	0.4171119847	0.0007976241101		0			NA	DMR			FALSE
cg22954449	chr5	5140001	+	0.4171117355	0.002963891316	ADAMTS16	1	TSS1500	Unclassified_Cell_type_specific	NA	DMR		Unclassified	TRUE
cg12120367	chr8	102093206	+	0.4169655346	0.00257957329		0		Unclassified_Cell_type_specific	TRUE			Unclassified	TRUE
cg14728071	chr10	22030034	+	0.4165505693	0.0004468118141	MLLT10	1	3'UTR	Unclassified	NA			Unclassified	FALSE
cg21185289	chr2	74743437	-	0.416004925	0.00256143347	TLX2	1	3'UTR		NA	DMR			FALSE
cg13290370	chr1	207082946	+	0.4155508776	0.002507098782	FAIM3	1	Body	Unclassified_Cell_type_specific	NA			Unclassified	TRUE
cg19489797	chr2	25475140	-	0.4153338333	0.0019418918	DNMT3A	1	Body;5'UTR;1stExon	Unclassified	NA		high-CpG:25328442-25328968	Unclassified	FALSE
cg09046168	chr6	2891973	+	0.4149708128	0.0009569017578	SERPINB9	1	Body	Unclassified	NA			Unclassified	FALSE
cg01574513	chr16	85981720	-	0.4148986979	0.002304803467		0		Promoter_Associated	NA			Promoter_Associated	FALSE
cg10156125	chr4	115520072	+	0.4148796922	0.003161580345	UGT8	1	5'UTR;1stExon		TRUE				FALSE
cg22014661	chr6	62996130	+	0.4148588806	0.002910272945	KHDRBS2	1	TSS200	Unclassified_Cell_type_specific	NA	DMR	high-CpG:63053912-63054110	Unclassified	TRUE
cg20191310	chr20	9495326	+	0.414431609	0.004932910767	C20orf103	1	1stExon;5'UTR		TRUE	DMR			FALSE
cg25784220	chr19	58609602	+	0.4142530339	0.003768381351	ZSCAN18	1	1stExon;Body;5'UTR	Promoter_Associated	NA	DMR	high-CpG:63301370-63301442	Promoter_Associated	FALSE
cg18349138	chr21	19617138	-	0.4142446924	0.003454384374	CHODL	1	TSS200		NA				FALSE
cg21547690	chr14	42077327	-	0.4139932121	0.004219367103	LRFN5	1	5'UTR;1stExon	Unclassified_Cell_type_specific	NA	CDMR		Unclassified	TRUE
cg04591648	chr7	155791233	-	0.4133648835	6.66E-05		0			NA				FALSE
cg04691264	chr10	29697905	+	0.4133392166	7.91E-05	LOC387647	1	TSS1500	Promoter_Associated_Cell_type_specific	NA			Promoter_Associated	TRUE
cg02304370	chr11	587926	+	0.4130102181	0.0004849908896	PHRF1	1	Body	Promoter_Associated_Cell_type_specific	TRUE			Promoter_Associated	TRUE
cg10911980	chr3	43146909	-	0.4128931466	0.004500320061	C3orf39	1	5'UTR	Promoter_Associated	NA			Promoter_Associated	FALSE
cg07019438	chr14	34419546	-	0.412641442	0.001661873658	EGLN3	1	Body	Unclassified	NA			Unclassified	FALSE
cg11552694	chr5	2752149	+	0.4124374295	0.002018433651	IRX2;C5orf38	2	TSS1500;TSS200		NA				FALSE
cg23515460	chr14	73361747	+	0.4122371561	0.004910553009	DPF3	1	TSS1500		NA	RDMR			FALSE
cg05904135	chr10	134599372	+	0.4121849568	0.003663243411	NKX6-2	1	1stExon		NA	DMR			FALSE
cg26403843	chr5	158634085	-	0.4118852651	4.60E-05	RNF145	1	Body		NA				FALSE
cg00576086	chr5	1269066	-	0.4113039012	0.0001887876052	TERT	1	Body		NA				FALSE
cg25961567	chr2	106363603	-	0.4111521748	0.00391908269	NCK2	1	5'UTR		TRUE	CDMR			FALSE
cg00530015	chr6	14755359	+	0.4111103403	0.000170874014		0			NA				FALSE
cg13983319	chr9	116860500	-	0.4109071768	0.002888058928	KIF12	1	5'UTR	Unclassified_Cell_type_specific	NA			Unclassified	TRUE
cg01303723	chr10	134600680	-	0.4105998975	0.0004887104302	NKX6-2	1	TSS1500	Unclassified_Cell_type_specific	NA			Unclassified	TRUE
cg13829419	chr6	143167279	-	0.410334491	0.0003858038916	HIVEP2	1	5'UTR		TRUE	DMR			FALSE
cg14145667	chr19	909533	-	0.4103228131	0.0003489275721	C19orf22	1	Body	Unclassified	NA			Unclassified	FALSE
cg07970799	chr6	6614719	+	0.4103115364	0.001582624822	LOC285780;LY86	2	Body	Promoter_Associated_Cell_type_specific	NA			Promoter_Associated	TRUE
cg02985240	chr1	235468148	-	0.4100670744	0.0002605342003	ARID4B	1	Body	Unclassified_Cell_type_specific	TRUE			Unclassified	TRUE
cg23931049	chr18	21452730	-	0.4098135537	0.001181780323	LAMA3	1	TSS1500;Body		NA				FALSE
cg19397320	chr20	11871576	-	0.4097724595	0.004869046524	BTBD3	1	1stExon;5'UTR	Unclassified_Cell_type_specific	NA			Unclassified	TRUE
cg21477985	chr12	56732427	+	0.4093436773	0.0005088689527	IL23A	1	TSS1500	Promoter_Associated	TRUE			Promoter_Associated	FALSE
cg23380558	chr10	134901305	-	0.4090095519	0.001172409562	GPR123	1	TSS200		NA	DMR			FALSE
cg02098313	chr6	128222378	+	0.4085898933	2.70E-05	THEMIS	1	5'UTR;TSS200		NA				FALSE
cg25032321	chr13	99227533	-	0.4085535802	0.001089448047	STK24	1	Body	Promoter_Associated_Cell_type_specific	NA			Promoter_Associated	TRUE
cg09757644	chr6	447497	-	0.4082462382	0.0008590255556		0		Unclassified_Cell_type_specific	NA			Unclassified	TRUE
cg13101087	chr2	154729059	-	0.408206679	0.004057359564	GALNT13	1	5'UTR		NA	DMR			FALSE
cg04355093	chr4	85887382	-	0.4081572293	0.001817082325	WDFY3;C4orf12	2	5'UTR;TSS1500;1stExon		NA				FALSE
cg16278496	chr14	98444476	+	0.4078498492	0.000375471948	C14orf64	1	TSS200	Unclassified_Cell_type_specific	NA			Unclassified	TRUE
cg16817237	chr11	60793675	-	0.4074552671	0.001910991056		0		Unclassified_Cell_type_specific	TRUE			Unclassified	TRUE
cg21593149	chr4	1300163	-	0.4074221748	0.0001016706244	MAEA	1	Body	Promoter_Associated_Cell_type_specific	NA			Promoter_Associated	TRUE
cg19849428	chr11	40314978	-	0.4070220779	0.003307821518	LRRC4C	1	5'UTR;1stExon		NA				FALSE
cg25026529	chr1	91183051	-	0.4069839755	0.002044894687	BARHL2	1	TSS1500		NA				FALSE
cg06257110	chr16	21658497	+	0.4068800012	0.00311520132	METTL9;IGSF6	2	Body	Unclassified	TRUE			Unclassified	FALSE
cg14108380	chr9	139299357	+	0.4064515629	0.000687550794	SDCCAG3	1	Body	Unclassified	NA			Unclassified	FALSE
cg20891481	chr3	71115714	+	0.4061161122	0.0006947510882	FOXP1	1	Body	Unclassified_Cell_type_specific	NA			Unclassified	TRUE
cg15350780	chr18	9105577	-	0.4060102405	5.40E-06	NDUFV2	1	Body		TRUE				FALSE
cg03604774	chr1	27849102	-	0.4059648565	0.001945332692		0		Promoter_Associated	TRUE			Promoter_Associated	FALSE
cg23949574	chr2	240302855	+	0.4055610472	0.001882365677	HDAC4	1	5'UTR	Promoter_Associated	TRUE			Promoter_Associated	FALSE
cg25420477	chr2	70319121	+	0.405530403	0.002383535125		0		Unclassified	NA			Unclassified	FALSE
cg02493211	chr11	118781633	-	0.4054239727	0.0006855660526	BCL9L	1	TSS200	Unclassified_Cell_type_specific	TRUE			Unclassified	TRUE
cg16126665	chr14	99711752	+	0.4047924027	0.001868082197	BCL11B	1	Body		NA		high-CpG:98781505-98781506		FALSE
cg19990744	chr22	21333817	-	0.4047728158	0.004405092558	AIFM3	1	Body	Unclassified	NA	DMR		Unclassified	FALSE
cg04145134	chr14	99697672	+	0.4045335064	4.50E-05	BCL11B	1	Body	Unclassified_Cell_type_specific	NA			Unclassified	TRUE
cg21271945	chr1	2080081	-	0.4040209288	0.001258741865	PRKCZ	1	Body	Promoter_Associated_Cell_type_specific	NA			Promoter_Associated	TRUE
cg22721334	chr19	58609618	+	0.4038756242	0.003066063842	ZSCAN18	1	1stExon;Body;5'UTR	Promoter_Associated	NA	DMR	high-CpG:63301370-63301442	Promoter_Associated	FALSE
cg27519392	chr8	61778137	-	0.4033338896	0.0003776186438	CHD7	1	Body	Promoter_Associated_Cell_type_specific	NA			Promoter_Associated	TRUE
cg15621656	chr5	118609258	+	0.403306601	1.19E-05	TNFAIP8	1	Body		NA	DMR			FALSE
cg06915826	chr12	56329903	-	0.4031225064	4.80E-05	DGKA	1	5'UTR	Unclassified_Cell_type_specific	NA			Unclassified	TRUE
cg07512258	chr10	75619420	-	0.4028299598	4.84E-05	CAMK2G	1	Body	Promoter_Associated_Cell_type_specific	TRUE			Promoter_Associated	TRUE
cg02653559	chr3	147112081	+	0.4026655298	0.001583384123	ZIC4	1	Body		NA				FALSE
cg01447281	chr1	8482689	+	0.4023027709	0.001091890529	RERE	1	5'UTR;Body		NA				FALSE
cg21359303	chr10	106068573	-	0.4019302491	0.0001456639412		0		Promoter_Associated	TRUE			Promoter_Associated	FALSE
cg08805054	chr11	118781728	+	0.4014254242	0.0005802066725	BCL9L	1	TSS200		TRUE				FALSE
cg11163620	chr4	157997554	-	0.4013456408	0.0006736787327	GLRB	1	5'UTR;1stExon		NA		high-CpG:158216631-158217138		FALSE
cg10604476	chr19	10403908	-	0.4010480603	0.002326266918	ICAM5	1	Body		NA	DMR			FALSE
cg11536474	chr2	63286049	+	0.4009889409	0.003444132368		0		Unclassified	TRUE	DMR		Unclassified	FALSE
cg16374333	chr1	157103641	-	0.4008824293	9.62E-06	ETV3	1	3'UTR;Body	Promoter_Associated_Cell_type_specific	NA			Promoter_Associated	TRUE
cg14433497	chr15	76634516	+	0.4008622349	0.0005284365687	ISL2	1	3'UTR		NA				FALSE
cg07635227	chr16	4714815	-	0.4007225691	0.0004713448899	MGRN1	1	Body	Promoter_Associated_Cell_type_specific	NA		low-CpG:4654363-4654888	Promoter_Associated	TRUE
cg27234864	chr13	21295941	+	0.4006880842	0.003608831602	IL17D	1	Body		TRUE				FALSE
cg06528575	chr1	207082828	-	0.400502985	0.001158862151	FAIM3	1	Body	Unclassified_Cell_type_specific	NA			Unclassified	TRUE
cg06521025	chr12	113573143	+	0.4002987971	0.001445599039	RASAL1	1	Body	Promoter_Associated_Cell_type_specific	NA	DMR		Promoter_Associated	TRUE
cg03823904	chr7	80548456	+	0.3997056721	0.0008088387804	SEMA3C	1	5'UTR;1stExon		NA		high-CpG:80386258-80386698		FALSE
cg12048331	chr3	52302150	-	0.3990665941	0.0001108464041	WDR82	1	Body		NA				FALSE
cg11213520	chr12	113901529	-	0.3987595987	0.00291052956	LHX5	1	Body	Unclassified_Cell_type_specific	TRUE	DMR		Unclassified	TRUE
cg16173109	chr2	242945447	+	0.398717952	0.0007519849228		0			NA				FALSE
cg05367967	chr6	106035490	-	0.3984295133	0.0001905311761		0		Unclassified_Cell_type_specific	NA			Unclassified	TRUE
cg08288406	chr19	1523917	+	0.3977190219	0.001166746563	PLK5P	1	TSS200		NA				FALSE
cg21187769	chr4	93226495	-	0.397458816	0.00393127011	GRID2	1	Body		NA	DMR			FALSE
cg13270625	chr18	21452819	+	0.3970148627	0.0001122513332	LAMA3	1	TSS200;Body		NA	DMR			FALSE
cg25260137	chr8	65282185	+	0.3967639529	0.00498678426		0			NA				FALSE
cg21385909	chr15	31621843	-	0.3964806218	2.65E-05	KLF13	1	Body		NA				FALSE
cg24773418	chr14	33402512	-	0.3953921504	0.004676885047		0			NA	DMR			FALSE
cg02162886	chr14	61114145	+	0.3952465962	0.001666787102	SIX1	1	Body	Unclassified_Cell_type_specific	TRUE	DMR		Unclassified	TRUE
cg09111223	chr4	93225086	+	0.3949532875	0.002153184795	GRID2	1	TSS1500		NA				FALSE
cg17137182	chr7	82792284	+	0.3945683781	0.0008522375056	PCLO	1	TSS200		NA		high-CpG:82629876-82630281		FALSE
cg18825531	chr11	62321136	+	0.3945230359	0.001831077036		0		Unclassified	TRUE			Unclassified	FALSE
cg07686035	chr7	107300408	+	0.3939428422	0.0004713448899	SLC26A4;LOC286002	2	TSS1500;Body		NA				FALSE
cg23114616	chr1	6526398	-	0.3933200803	0.0002797114889	TNFRSF25;PLEKHG5	2	TSS200;3'UTR		NA				FALSE
cg13451886	chr17	33568791	-	0.3926600038	0.00205050049	SLFN5	1	TSS1500	Unclassified_Cell_type_specific	NA			Unclassified	TRUE
cg10670310	chr12	113494422	-	0.3926235488	7.13E-05	DTX1	1	TSS1500		NA	DMR			FALSE
cg06831576	chr16	62070086	+	0.3923041857	0.002661656871	CDH8	1	TSS200		NA				FALSE
cg20105257	chr6	30460244	-	0.392259727	0.003067751364	HLA-E	1	Body		NA				FALSE
cg07559273	chr14	27066404	-	0.3917820779	0.002269893275	NOVA1	1	Body		NA	DMR			FALSE
cg19459207	chr5	49737773	+	0.3914727827	0.000618767368	EMB	1	TSS1500	Promoter_Associated_Cell_type_specific	NA			Promoter_Associated	TRUE
cg01762827	chr16	69141442	-	0.3909649305	0.002793299676	HAS3	1	5'UTR;1stExon		NA				FALSE
cg22230912	chr3	16331335	-	0.3907211481	0.0001470274603	OXNAD1	1	Body		TRUE				FALSE
cg16908215	chr7	150440016	+	0.3900716167	0.0009891322147	GIMAP5	1	Body		NA				FALSE
cg17810609	chr5	72746710	-	0.3896173296	0.001892757402		0			NA				FALSE
cg26896155	chr4	91048567	+	0.3896157219	0.001190888382	FAM190A	1	TSS200	Unclassified_Cell_type_specific	NA			Unclassified	TRUE
cg10577241	chr15	77456283	-	0.3895323864	3.02E-05	SGK269	1	Body		TRUE				FALSE
cg05100282	chr14	99713430	+	0.3892728522	0.0001711314288	BCL11B	1	Body	Unclassified_Cell_type_specific	NA			Unclassified	TRUE
cg23045908	chr1	66799419	-	0.3891172007	0.001100973439	PDE4B	1	Body	Promoter_Associated_Cell_type_specific	TRUE			Promoter_Associated	TRUE
cg00376816	chr19	39332571	-	0.3889915011	0.0005226088342	HNRNPL	1	Body	Gene_Associated_Cell_type_specific	NA			Gene_Associated	TRUE
cg10438391	chr8	144631915	-	0.3887563454	0.0002042268813		0		Unclassified	NA	CDMR		Unclassified	FALSE
cg19759671	chr4	183063459	+	0.3885997808	0.003330351395	MGC45800	1	Body		NA	RDMR			FALSE
cg08675818	chr10	54068162	+	0.3883694736	0.001672613044		0		Unclassified_Cell_type_specific	NA			Unclassified	TRUE
cg25230111	chr19	56159817	+	0.3882724014	0.001938126604	CCDC106	1	5'UTR	Promoter_Associated	NA			Promoter_Associated	FALSE
cg13651908	chr2	204570033	+	0.3879292469	0.0003739907034	CD28	1	TSS1500	Unclassified_Cell_type_specific	NA			Unclassified	TRUE
cg03502002	chr18	74962133	-	0.3878574804	0.004464114979	GALR1	1	1stExon;5'UTR	Unclassified_Cell_type_specific	TRUE	DMR		Unclassified	TRUE
cg19619405	chr12	43945892	+	0.3878376303	0.0009594718545	ADAMTS20	1	TSS200		NA				FALSE
cg01994308	chr8	57122990	+	0.3876002309	0.00377592588	PLAG1;CHCHD7	2	5'UTR;TSS1500		NA				FALSE
cg06340704	chr13	97877417	-	0.387274145	0.001288553028	MBNL2	1	5'UTR	Unclassified_Cell_type_specific	NA			Unclassified	TRUE
cg01710351	chr1	160617092	+	0.3866446414	0.002306823963	SLAMF1	1	TSS200	Promoter_Associated	NA			Promoter_Associated	FALSE
cg21669679	chr18	49866548	+	0.386521707	0.001282189886	DCC	1	5'UTR;1stExon		NA				FALSE
cg05969360	chr13	80443435	+	0.3865120528	0.001064307828		0			TRUE				FALSE
cg22129323	chr12	6572482	+	0.3861398142	1.09E-05	VAMP1	1	3'UTR;Body	Promoter_Associated	NA			Promoter_Associated	FALSE
cg07593977	chr8	11735419	-	0.3859799085	0.001091890529		0		Unclassified_Cell_type_specific	TRUE			Unclassified	TRUE
cg05874176	chr2	172019979	+	0.3855966924	0.001819639947	TLK1	1	5'UTR	Unclassified_Cell_type_specific	NA			Unclassified	TRUE
cg00092400	chr12	51788285	-	0.3855916872	0.004148317504		0		Unclassified_Cell_type_specific	TRUE			Unclassified	TRUE
cg00339556	chr5	16180048	-	0.3851604709	0.003876959532	March11	1	TSS200		NA				FALSE
cg15173134	chr10	119000638	-	0.3850547421	0.003633894663	SLC18A2	1	TSS200	Unclassified_Cell_type_specific	NA			Unclassified	TRUE
cg02344833	chr19	58545285	-	0.3849334802	0.003744319767	ZSCAN1	1	TSS200		NA				FALSE
cg10903451	chr2	164592851	-	0.3847209119	0.003863914362	FIGN	1	TSS1500		NA	DMR	high-CpG:164300758-164301658		FALSE
cg16038120	chr14	29235196	+	0.3846982453	0.001418149229	FOXG1	1	TSS1500		TRUE				FALSE
cg19279042	chr6	31550090	-	0.3845923736	3.58E-05	LTB	1	1stExon	Promoter_Associated	NA			Promoter_Associated	FALSE
cg01425762	chr16	81666633	+	0.3845121018	0.000396136014	CMIP	1	Body	Promoter_Associated	NA	DMR		Promoter_Associated	FALSE
cg18881723	chr1	160616870	-	0.3840504126	0.0006011574901	SLAMF1	1	5'UTR;1stExon	Promoter_Associated	NA			Promoter_Associated	FALSE
cg04100532	chr2	210636560	-	0.3839738788	0.004182332096	UNC80	1	TSS200		NA	DMR	high-CpG:210344568-210345203		FALSE
cg02249390	chr6	31550612	+	0.3839234064	0.0001304595169	LTB	1	TSS1500	Promoter_Associated	NA			Promoter_Associated	FALSE
cg04990420	chr22	24824362	-	0.383923374	1.25E-05	ADORA2A	1	5'UTR		NA	CDMR			FALSE
cg17114584	chr11	613792	-	0.3839014554	0.0006614353847	IRF7	1	Body	Unclassified	NA			Unclassified	FALSE
cg22674699	chr2	176987918	-	0.3838663368	0.001245575925	HOXD9	1	1stExon	Unclassified_Cell_type_specific	TRUE			Unclassified	TRUE
cg10171448	chr10	134599841	+	0.3835970809	0.001193913943	NKX6-2	1	TSS1500	Unclassified_Cell_type_specific	NA	DMR		Unclassified	TRUE
cg05041351	chr16	1922149	+	0.3834612117	0.001383656387	C16orf73	1	5'UTR;TSS200;1stExon	Unclassified_Cell_type_specific	NA		high-CpG:1862080-1862172	Unclassified	TRUE
cg00714725	chr10	94825576	-	0.3830402528	0.004237436285	CYP26C1	1	Body		TRUE	DMR			FALSE
cg11267630	chr17	46811527	-	0.3825222634	0.001851238032		0		Unclassified_Cell_type_specific	NA			Unclassified	TRUE
cg23405575	chr3	11034281	-	0.3820474612	0.0005134854027	SLC6A1	1	TSS200		NA				FALSE
cg22549558	chr5	9546335	+	0.3816875703	0.0002982457228	SEMA5A	1	TSS200	Unclassified_Cell_type_specific	NA			Unclassified	TRUE
cg15384598	chr14	24045549	-	0.3815015843	0.001050417975	JPH4	1	Body	Unclassified_Cell_type_specific	NA	DMR		Unclassified	TRUE
cg07107916	chr1	212457424	+	0.381305084	0.003864741605	PPP2R5A	1	TSS1500	Unclassified_Cell_type_specific	NA			Unclassified	TRUE
cg06146665	chr17	76799964	-	0.3812745788	1.19E-05	USP36	1	Body	Gene_Associated_Cell_type_specific	NA			Gene_Associated	TRUE
cg02061660	chr5	110088130	+	0.3807943369	1.19E-05	SLC25A46	1	Body	Unclassified_Cell_type_specific	TRUE			Unclassified	TRUE
cg07169233	chr8	19354440	-	0.3805567228	0.001267639097	CSGALNACT1	1	Body	Unclassified_Cell_type_specific	TRUE			Unclassified	TRUE
cg01156249	chr16	4714794	-	0.3805262411	0.002559933205	MGRN1	1	Body	Promoter_Associated_Cell_type_specific	NA		low-CpG:4654363-4654888	Promoter_Associated	TRUE
cg20219457	chr13	36705446	+	0.3804848752	0.003143065435	DCLK1	1	1stExon;5'UTR		TRUE	DMR	high-CpG:35603432-35603520		FALSE
cg15041658	chr7	24866066	+	0.3797764291	8.77E-05	OSBPL3	1	Body	Unclassified_Cell_type_specific	TRUE			Unclassified	TRUE
cg27467803	chr13	58203618	-	0.3797189561	0.0009972347386		0		Unclassified	NA	CDMR		Unclassified	FALSE
cg25721451	chr2	66662764	+	0.379713846	0.004308803623	MEIS1	1	5'UTR;1stExon		NA	DMR			FALSE
cg22280038	chr7	79083408	-	0.379370687	0.004983385809	MAGI2	1	TSS1500		NA	DMR			FALSE
cg07837556	chr4	118006750	-	0.3783963239	0.002567943862	TRAM1L1	1	TSS200		TRUE	DMR			FALSE
cg08621406	chr5	35618280	-	0.3777776484	0.0002334934716	SPEF2	1	Body	Promoter_Associated	NA			Promoter_Associated	FALSE
cg24981833	chr14	29235894	+	0.3776000407	0.00113019178	FOXG1	1	TSS1500		NA	DMR			FALSE
cg04353171	chr6	30698729	-	0.3775977232	0.003826563121	FLOT1	1	Body	Promoter_Associated	NA			Promoter_Associated	FALSE
cg06804564	chr1	90100070	-	0.377453866	0.00377592588	LRRC8C	1	5'UTR		NA	RDMR			FALSE
cg19145607	chr3	45983792	-	0.377231973	3.58E-05	CXCR6;FYCO1	2	TSS1500;Body		NA				FALSE
cg11041835	chr2	189156425	+	0.3768525476	0.004751270048	GULP1	1	TSS1500		NA		high-CpG:188864657-188865007		FALSE
cg07746943	chr3	238615	+	0.3766554816	0.003555494006	CHL1	1	TSS200		NA	DMR			FALSE
cg15590989	chr4	183062460	-	0.376534203	0.0008472184512	MGC45800	1	Body		NA				FALSE
cg01943221	chr1	9776133	+	0.3761555634	0.001021264048	PIK3CD	1	Body		TRUE				FALSE
cg15048991	chr5	5139866	+	0.3758390308	0.003985994218	ADAMTS16	1	TSS1500		NA	DMR			FALSE
cg24331475	chr18	21596915	+	0.3754798735	0.003015623753	TTC39C	1	Body;5'UTR	Promoter_Associated	NA	RDMR		Promoter_Associated	FALSE
cg13606287	chr9	5672070	+	0.3752997849	0.0003530588291	KIAA1432	1	Body	Unclassified_Cell_type_specific	NA			Unclassified	TRUE
cg22538054	chr12	95941988	+	0.3752565886	0.00215083924	USP44	1	5'UTR	Promoter_Associated_Cell_type_specific	NA	DMR		Promoter_Associated	TRUE
cg26003388	chr17	76129533	+	0.3750843087	0.0001103185173	TMC8;TMC6	2	Body;TSS1500		NA				FALSE
cg02391713	chr6	105400985	-	0.3749274608	0.003788004482		0			NA	RDMR			FALSE
cg14868222	chr6	31548340	-	0.3747714231	0.004460544838	LTB	1	3'UTR	Promoter_Associated	NA			Promoter_Associated	FALSE
cg09701743	chr7	138776650	-	0.3747029711	0.0002018337059	ZC3HAV1	1	Body		NA				FALSE
cg27122213	chr14	57274763	+	0.3746931746	0.004872234444	OTX2	1	5'UTR		NA	DMR			FALSE
cg04367503	chr19	13121571	+	0.3744235069	0.00348257187	NFIX	1	Body		NA				FALSE
cg18758433	chr17	78623601	+	0.3740679662	0.002525853653	RPTOR	1	Body	Promoter_Associated	TRUE			Promoter_Associated	FALSE
cg03650674	chr8	102505986	+	0.3740045335	0.004731696129	GRHL2	1	Body		NA				FALSE
cg03052794	chr19	908894	-	0.3738397275	0.0005042666266	C19orf22	1	Body	Unclassified	NA			Unclassified	FALSE
cg00495860	chr21	38065524	+	0.3735699569	0.004542714251		0		Unclassified_Cell_type_specific	NA			Unclassified	TRUE
cg14372472	chr2	149571451	+	0.3733933564	0.0009594718545		0		Unclassified	TRUE			Unclassified	FALSE
cg16050974	chr1	10057700	+	0.3733909479	0.002985739378	RBP7	1	Body	Unclassified_Cell_type_specific	NA			Unclassified	TRUE
cg02230017	chr16	6069019	+	0.3732229327	0.001834588967	A2BP1	1	TSS200		NA	DMR			FALSE
cg10513302	chr6	30698905	+	0.3729262767	0.001500771478	FLOT1	1	Body	Promoter_Associated	NA			Promoter_Associated	FALSE
cg26594335	chr5	76010472	-	0.3728730955	0.001879357794	F2R	1	TSS1500		NA				FALSE
cg22518696	chr1	82268591	-	0.3727004247	0.001223886628	LPHN2	1	5'UTR	Unclassified	NA	DMR	high-CpG:82041072-82041258	Unclassified	FALSE
cg13390570	chr5	1255616	-	0.372451003	6.17E-05	TERT	1	Body	Promoter_Associated_Cell_type_specific	NA			Promoter_Associated	TRUE
cg18649319	chr8	144631768	-	0.3722765279	0.001309002214		0		Unclassified	NA	CDMR		Unclassified	FALSE
cg15260721	chr2	189157174	-	0.3721801009	0.001288553028	GULP1	1	TSS1500		NA	DMR			FALSE
cg05181279	chr11	11982794	+	0.3717087873	0.0007010301607		0			TRUE				FALSE
cg00620024	chr9	127952891	-	0.3711671972	0.0007557165895	PPP6C	1	TSS1500	Promoter_Associated	NA			Promoter_Associated	FALSE
cg24996282	chr15	74692822	-	0.3711637396	0.0001522538314		0			TRUE				FALSE
cg03152187	chr17	75417165	+	0.3711107583	8.42E-05	2009-09-01	1	Body	Promoter_Associated	TRUE			Promoter_Associated	FALSE
cg27260772	chr6	50791202	+	0.3709105829	0.003758509684	TFAP2B	1	Body		NA				FALSE
cg21798815	chr20	46414765	+	0.3708126372	0.0006478543518	SULF2	1	5'UTR;1stExon	Unclassified	NA		high-CpG:45847550-45848276	Unclassified	FALSE
cg27583690	chr10	134599823	+	0.3707084228	0.00173166396	NKX6-2	1	TSS1500	Unclassified_Cell_type_specific	NA	DMR		Unclassified	TRUE
cg25652701	chr7	105348517	+	0.3702570658	0.0009313783305	ATXN7L1	1	Body	Unclassified_Cell_type_specific	TRUE			Unclassified	TRUE
cg27457191	chr7	77429766	+	0.370230092	0.0005167013953	PHTF2	1	5'UTR	Unclassified_Cell_type_specific	NA			Unclassified	TRUE
cg26552621	chr19	1271019	-	0.3700711967	0.0004325454671	C19orf23;CIRBP	2	TSS1500;Body		NA		low-CpG:1221953-1222450		FALSE
cg23463742	chr1	27287082	-	0.3700244255	0.003339883577	C1orf172	1	TSS200	Promoter_Associated_Cell_type_specific	TRUE			Promoter_Associated	TRUE
cg08234308	chr1	65991176	+	0.3699803679	0.003213970658	LEPR	1	5'UTR		NA				FALSE
cg07355926	chr19	1852127	-	0.3699620792	0.00227264639		0		Gene_Associated_Cell_type_specific	NA			Gene_Associated	TRUE
cg13521018	chr10	134429846	-	0.3698918731	0.0003629891572	INPP5A	1	Body	Unclassified_Cell_type_specific	NA			Unclassified	TRUE
cg10570241	chr7	158785291	-	0.3697152402	0.002700305312		0			NA				FALSE
cg10846615	chr2	119599189	+	0.3692305149	0.003356285826		0			NA	RDMR			FALSE
cg23322172	chr10	104233407	+	0.3691108355	0.0001184464039	TMEM180	1	Body	Promoter_Associated_Cell_type_specific	NA			Promoter_Associated	TRUE
cg16705546	chr16	85936666	+	0.3690309003	0.003636081292	IRF8	1	Body	Unclassified	NA	CDMR		Unclassified	FALSE
cg19464917	chr15	76627666	+	0.3688872475	0.0009533529152	ISL2	1	TSS1500	Unclassified	NA	RDMR		Unclassified	FALSE
cg19448318	chr6	30698784	+	0.3688655173	0.001211168677	FLOT1	1	Body	Promoter_Associated	NA			Promoter_Associated	FALSE
cg19230025	chr19	35488496	-	0.3688324547	0.001401939524		0		Unclassified_Cell_type_specific	NA			Unclassified	TRUE
cg05368595	chr6	14755316	-	0.3687936122	7.78E-05		0			NA				FALSE
cg15264806	chr18	59000800	+	0.3685793468	0.004075845631		0			NA	DMR			FALSE
cg21901718	chr5	16180076	-	0.3685191971	0.002150291342	March11	1	TSS200		NA				FALSE
cg14658067	chr7	1273394	+	0.3684125474	0.003102521217	UNCX	1	Body		NA	DMR			FALSE
cg07598021	chr5	148728200	+	0.3682806386	1.24E-06	GRPEL2	1	Body	Promoter_Associated_Cell_type_specific	NA			Promoter_Associated	TRUE
cg19597382	chr4	147559423	-	0.3680028136	0.002150291342	POU4F2	1	TSS1500		NA				FALSE
cg24023289	chr4	109087312	+	0.367798421	0.002853019658	LOC641518;LEF1	2	TSS1500;Body		TRUE	RDMR			FALSE
cg21837189	chr1	226085836	-	0.3673053871	0.000438631686		0		Unclassified_Cell_type_specific	NA	DMR		Unclassified	TRUE
cg22700691	chr10	21814388	-	0.367108527	0.003121985849	C10orf140	1	5'UTR	Promoter_Associated	NA			Promoter_Associated	FALSE
cg00876273	chr10	94452311	-	0.3670992475	0.00232160097	HHEX	1	Body		NA	RDMR			FALSE
cg00865356	chr4	91048559	+	0.3669369804	0.004764031579	FAM190A	1	TSS200	Unclassified_Cell_type_specific	NA			Unclassified	TRUE
cg23839180	chr2	16805111	+	0.3668523595	0.002562151881	FAM49A	1	5'UTR		TRUE				FALSE
cg20995188	chr2	106713059	-	0.3667699295	0.004621884351	UXS1	1	Body	Unclassified_Cell_type_specific	NA			Unclassified	TRUE
cg12222949	chr1	184005360	+	0.3665004825	0.003717342198	GLT25D2	1	Body	Promoter_Associated_Cell_type_specific	NA	CDMR		Promoter_Associated	TRUE
cg02104962	chr6	31548314	+	0.3664706182	0.002435341952		0		Promoter_Associated	NA			Promoter_Associated	FALSE
cg22324981	chr18	77283493	+	0.3663099415	0.001415068942	NFATC1	1	Body	Unclassified	NA			Unclassified	FALSE
cg26923490	chr19	49575475	-	0.366155749	0.0019418918	KCNA7	1	1stExon		NA	DMR			FALSE
cg03634729	chr18	21452829	+	0.3658289398	0.000443086655	LAMA3	1	TSS200;Body		NA				FALSE
cg24183909	chr4	118006747	-	0.3656243644	0.001418994109	TRAM1L1	1	TSS200		TRUE	DMR			FALSE
cg23786209	chr10	116285554	-	0.3656152077	0.0007117884807	ABLIM1	1	Body;5'UTR	Promoter_Associated_Cell_type_specific	TRUE			Promoter_Associated	TRUE
cg06419846	chr11	66083697	+	0.3654723542	7.13E-05	CD248	1	1stExon		NA				FALSE
cg08307030	chr15	76634380	+	0.3653373048	0.004100065556	ISL2	1	3'UTR		NA				FALSE
cg00742040	chr6	36566732	+	0.3652619181	0.001568147914	SFRS3	1	Body		NA		low-CpG:36674686-36674718		FALSE
cg25939350	chr5	1269270	+	0.3652472494	7.78E-05	TERT	1	Body		NA				FALSE
cg02644867	chr19	1271057	-	0.3651969237	6.58E-05	C19orf23;CIRBP	2	TSS1500;Body		NA		low-CpG:1221953-1222450		FALSE
cg25120290	chr14	85996873	-	0.3647898634	0.001918699398	FLRT2	1	1stExon;5'UTR		NA				FALSE
cg11413039	chr11	125774447	-	0.3641371981	0.00491170203	PUS3;DDX25	2	TSS1500;1stExon		NA				FALSE
cg21678377	chr2	115919009	-	0.3639368959	0.00493759139	DPP10	1	TSS1500;Body		NA		high-CpG:115635455-115635564		FALSE
cg26066349	chr14	31675363	-	0.3634159908	0.003478061277	HECTD1	1	5'UTR		NA				FALSE
cg15991175	chr3	52313923	+	0.3631263389	0.0001547699278	WDR82	1	TSS1500		NA				FALSE
cg25276694	chr1	11708949	+	0.3631045567	0.003663243411	FBXO2	1	Body		TRUE				FALSE
cg13940444	chr12	53617382	-	0.3626115352	0.001318589295	RARG	1	Body	Promoter_Associated	TRUE			Promoter_Associated	FALSE
cg16803846	chr15	27111572	-	0.36259222	0.003623062867	GABRA5	1	TSS1500		NA				FALSE
cg25235766	chr19	54485494	-	0.3618409034	0.004466228625	CACNG8;MIR935	2	Body;TSS200	Unclassified	NA			Unclassified	FALSE
cg00404280	chr8	144631887	+	0.3614393059	0.001432873403		0		Unclassified	NA	CDMR		Unclassified	FALSE
cg16924010	chr3	194018158	+	0.3613371907	0.003625278981		0		Unclassified_Cell_type_specific	NA			Unclassified	TRUE
cg24709951	chr17	73033009	-	0.36120643	0.002806167825		0		Promoter_Associated_Cell_type_specific	NA	CDMR		Promoter_Associated	TRUE
cg25015733	chr2	99342986	-	0.361198399	8.77E-05	MGAT4A	1	5'UTR		NA				FALSE
cg11477010	chr17	4079262	-	0.3611423737	0.001182157321	ANKFY1	1	Body	Promoter_Associated_Cell_type_specific	NA			Promoter_Associated	TRUE
cg22376758	chr6	2892050	-	0.3611365432	0.000274861679	SERPINB9	1	Body	Unclassified	NA			Unclassified	FALSE
cg11021744	chr3	11034279	-	0.3607906047	0.00113019178	SLC6A1	1	TSS200		NA				FALSE
cg01566592	chr8	104512858	+	0.3606141693	0.004549216029	RIMS2	1	TSS200	Unclassified_Cell_type_specific	NA	DMR		Unclassified	TRUE
cg11939071	chr12	113494429	-	0.3601946056	6.58E-05	DTX1	1	TSS1500		NA	DMR			FALSE
cg26311932	chr6	31549563	+	0.3600443774	0.0009585737253	LTB	1	Body	Promoter_Associated	NA			Promoter_Associated	FALSE
cg23728189	chr2	10470961	+	0.3600433452	0.0012887739	HPCAL1	1	5'UTR		TRUE				FALSE
cg08003402	chr3	15311021	+	0.360018946	0.004652259864	SH3BP5	1	Body	Promoter_Associated	TRUE			Promoter_Associated	FALSE
cg15823859	chr5	87963406	+	0.3598928655	0.004524276369	LOC645323	1	Body		NA	RDMR			FALSE
cg20664636	chr17	1959596	+	0.3598362538	0.003430744857	HIC1	1	TSS200;5'UTR	Unclassified	NA	DMR		Unclassified	FALSE
cg23248357	chr5	2755376	-	0.3597869014	0.001652658568	C5orf38	1	3'UTR		NA	DMR			FALSE
cg05552183	chr6	42928497	-	0.3592526153	0.004414093385	GNMT	1	TSS200	Unclassified_Cell_type_specific	NA			Unclassified	TRUE
cg17861455	chr17	3438933	-	0.3588013344	0.004630932834	TRPV3	1	Body	Unclassified	TRUE			Unclassified	FALSE
cg10259265	chr2	242557379	-	0.3587876869	0.0002368576771	THAP4	1	Body;TSS1500	Promoter_Associated_Cell_type_specific	NA			Promoter_Associated	TRUE
cg01161914	chr2	99346635	-	0.3587439862	2.63E-05	MGAT4A	1	5'UTR		NA				FALSE
cg01305186	chr5	87976902	+	0.3587219937	5.47E-06	LOC645323	1	Body	Unclassified	NA			Unclassified	FALSE
cg15611413	chr12	54333587	-	0.3586263354	0.0004585917626	HOXC13	1	Body		TRUE				FALSE
cg23964682	chr2	241497415	+	0.3583836009	0.001414989087	ANKMY1	1	TSS200	Promoter_Associated	NA		high-CpG:241146052-241146091	Promoter_Associated	FALSE
cg22046408	chr19	41106164	+	0.3583468174	0.001331321112	LTBP4	1	TSS1500;Body	Unclassified_Cell_type_specific	NA			Unclassified	TRUE
cg08315202	chr7	98246006	-	0.3582492985	0.003543490606	NPTX2	1	TSS1500		NA				FALSE
cg10762626	chr15	28344715	+	0.358209997	0.004603800074	OCA2	1	TSS1500	Unclassified	NA			Unclassified	FALSE
cg02306630	chr10	134600477	-	0.3581788956	0.001479200447	NKX6-2	1	TSS1500	Unclassified_Cell_type_specific	NA	DMR		Unclassified	TRUE
cg05417127	chr16	1968709	-	0.3580225059	0.002379302346	HS3ST6	1	TSS1500		NA	DMR			FALSE
cg11198596	chr3	66548117	-	0.3580129901	0.001029202639	LRIG1	1	Body	Unclassified_Cell_type_specific	NA			Unclassified	TRUE
cg21093166	chr5	2752145	+	0.3579380344	0.002443079316	IRX2;C5orf38	2	TSS1500;TSS200		NA				FALSE
cg06770429	chr6	143206075	-	0.3579315843	0.004626448884	HIVEP2	1	5'UTR		TRUE				FALSE
cg07573020	chr5	14707001	+	0.3576244779	7.79E-07	ANKH	1	3'UTR	Promoter_Associated_Cell_type_specific	TRUE			Promoter_Associated	TRUE
cg22648996	chr10	63946213	+	0.3576198011	0.003763047124		0			TRUE				FALSE
cg23992410	chr1	214160848	+	0.3575928645	0.002946260168	PROX1	1	TSS1500	Unclassified_Cell_type_specific	NA			Unclassified	TRUE
cg18813599	chr8	29937472	-	0.3570196517	0.000813778444	TMEM66	1	Body		NA				FALSE
cg14025053	chr8	104153637	+	0.3569999853	0.001255215501	C8orf56;BAALC	2	TSS200;Body		NA				FALSE
cg07594209	chr5	17218278	-	0.3567996173	0.001712173397	BASP1;LOC285696	2	5'UTR;TSS1500	Unclassified	NA	DMR		Unclassified	FALSE
cg03495084	chr3	15311154	-	0.3562181534	0.004599563644	SH3BP5	1	Body	Promoter_Associated	TRUE			Promoter_Associated	FALSE
cg25130381	chr1	27440721	+	0.3556333629	0.001735424287	SLC9A1	1	Body		NA				FALSE
cg25486399	chr12	55376897	-	0.3555401458	0.000471822375	KIAA0748	1	5'UTR;TSS1500		NA				FALSE
cg04183425	chr6	119221279	-	0.3554606344	0.001570980023	ASF1A	1	Body		NA				FALSE
cg11531557	chr8	28919234	+	0.3552798061	0.003791926002		0		Promoter_Associated	NA			Promoter_Associated	FALSE
cg19397991	chr2	242048218	+	0.3552383327	0.002416187312	PASK	1	Body	Promoter_Associated_Cell_type_specific	NA			Promoter_Associated	TRUE
cg10285337	chr7	84815543	+	0.3552078429	0.004242861537		0			NA	CDMR			FALSE
cg07890839	chr15	67359525	-	0.3552076966	0.003071124021	SMAD3	1	Body		NA				FALSE
cg24155129	chr1	153505790	+	0.3546869496	0.004632028508		0		Unclassified	TRUE			Unclassified	FALSE
cg10282162	chr17	11144311	+	0.3545700271	0.00302930867	SHISA6	1	TSS1500		NA	DMR			FALSE
cg05859308	chr14	71712645	-	0.354293476	0.0007031573258		0			TRUE				FALSE
cg27141850	chr2	20869434	-	0.354081712	0.002240700112	GDF7	1	Body		NA				FALSE
cg20923498	chr2	99096920	+	0.3538709616	0.00109905041	INPP4A	1	5'UTR	Promoter_Associated	TRUE			Promoter_Associated	FALSE
cg18338046	chr5	133452188	-	0.3534453878	0.001303184401	TCF7	1	Body	Promoter_Associated	NA			Promoter_Associated	FALSE
cg13478228	chr18	70209432	-	0.3533668778	0.002804351346	CBLN2	1	5'UTR		NA	DMR			FALSE
cg20090283	chr17	36718549	-	0.3531707492	0.0007396251788	SRCIN1	1	Body	Unclassified_Cell_type_specific	TRUE			Unclassified	TRUE
cg24082121	chr5	672872	+	0.3526858762	0.0006855660526	TPPP	1	Body	Unclassified	TRUE	RDMR		Unclassified	FALSE
cg20365074	chr2	189157191	-	0.3526543107	0.001893508269	GULP1	1	TSS200		NA				FALSE
cg14614581	chr10	73844130	+	0.352644405	0.004266626743	SPOCK2	1	Body	Promoter_Associated_Cell_type_specific	NA			Promoter_Associated	TRUE
cg03907390	chr10	121066392	+	0.3523659895	6.03E-05	GRK5	1	Body	Promoter_Associated	TRUE			Promoter_Associated	FALSE
cg14688104	chr8	99439441	+	0.3523362561	0.0017522246	KCNS2	1	1stExon;5'UTR		TRUE				FALSE
cg01431972	chr10	77163401	-	0.3522510417	0.0006439878546	C10orf41	1	Body;TSS200	Unclassified	NA			Unclassified	FALSE
cg25067242	chr1	115881259	+	0.3519498398	0.002569869827	NGF	1	TSS1500		NA				FALSE
cg07303829	chr22	50799746	+	0.351930986	0.002112441941	SAPS2	1	5'UTR		NA				FALSE
cg26140802	chr8	60444511	-	0.3516876218	0.0003686062082		0			TRUE				FALSE
cg15772366	chr6	111926749	+	0.3516852298	0.004887070235	TRAF3IP2	1	Body;5'UTR	Promoter_Associated	NA			Promoter_Associated	FALSE
cg26674943	chr15	76627788	+	0.3514854183	0.003126400102	ISL2	1	TSS1500	Unclassified	NA	RDMR		Unclassified	FALSE
cg00912598	chr2	25475287	-	0.3510869534	0.003674260236	DNMT3A	1	Body;TSS200	Unclassified	NA		high-CpG:25328442-25328968	Unclassified	FALSE
cg21193744	chr8	6405105	-	0.3509849723	0.00113019178	ANGPT2;MCPH1	2	Body		TRUE				FALSE
cg05259303	chr6	167508226	-	0.3501849972	0.001652086627		0			NA				FALSE
cg06711831	chr18	18821913	-	0.3498739436	0.004486296916	GREB1L	1	TSS1500		NA	DMR			FALSE
cg15044957	chr11	30038672	+	0.3498412182	0.004384013413	KCNA4	1	TSS200		NA				FALSE
cg23598089	chr1	203652079	-	0.3496249186	0.0006794833627	ATP2B4	1	5'UTR	Promoter_Associated_Cell_type_specific	NA			Promoter_Associated	TRUE
cg03717755	chr6	16136539	+	0.3495802086	0.002134024152	MYLIP	1	Body	Gene_Associated_Cell_type_specific	TRUE			Gene_Associated	TRUE
cg20171453	chr4	40198129	+	0.3493350465	0.0024080257	RHOH	1	TSS1500		NA				FALSE
cg14768164	chr2	145025049	-	0.3492547925	8.24E-05	GTDC1	1	5'UTR	Unclassified_Cell_type_specific	TRUE			Unclassified	TRUE
cg26894079	chr11	122954435	+	0.3491880184	0.003703008272	ASAM	1	Body		TRUE				FALSE
cg27315109	chr2	100677411	+	0.3491336928	0.002337276737	AFF3	1	Body	Unclassified_Cell_type_specific	NA			Unclassified	TRUE
cg01861509	chr10	73849626	-	0.3490449142	0.003297020256	SPOCK2	1	TSS1500		NA				FALSE
cg06546806	chr2	237078704	+	0.3485501623	0.003552275224		0		Unclassified_Cell_type_specific	NA			Unclassified	TRUE
cg06637812	chr1	203293433	-	0.3480582972	0.0007794877043		0		Unclassified_Cell_type_specific	TRUE			Unclassified	TRUE
cg19724555	chr12	132906439	+	0.3480201515	0.004418958097	GALNT9	1	TSS1500	Unclassified_Cell_type_specific	NA	DMR		Unclassified	TRUE
cg15862215	chr2	63277010	-	0.3480177737	0.001923262008	OTX1	1	TSS1500		TRUE				FALSE
cg11964564	chr8	99439685	-	0.3478810455	0.002076686239	KCNS2	1	5'UTR		NA	DMR			FALSE
cg12324353	chr5	1269197	+	0.3475740338	6.55E-05	TERT	1	Body		NA				FALSE
cg17128947	chr4	779480	-	0.3473094427	0.003477559205	CPLX1	1	3'UTR		NA	DMR			FALSE
cg25144893	chr1	63792210	+	0.3471101562	0.003863914362		0			NA				FALSE
cg12759387	chr1	27849177	+	0.3469885981	0.001391105304		0		Promoter_Associated	TRUE			Promoter_Associated	FALSE
cg22711082	chr1	16396781	+	0.3469117067	0.0003106303074	FAM131C	1	Body	Unclassified_Cell_type_specific	NA			Unclassified	TRUE
cg18961681	chr7	32467657	-	0.3464060453	0.001176359037		0		Unclassified_Cell_type_specific	TRUE			Unclassified	TRUE
cg27583604	chr1	45267345	+	0.3463926937	0.0003611034815	PLK3	1	Body	Promoter_Associated_Cell_type_specific	NA			Promoter_Associated	TRUE
cg00294382	chr12	56732721	-	0.3463687782	9.29E-06	IL23A	1	5'UTR;1stExon	Promoter_Associated	TRUE			Promoter_Associated	FALSE
cg09863950	chr1	19990768	+	0.3462530555	0.004601443332	HTR6	1	TSS1500		NA				FALSE
cg11797949	chr17	11501632	+	0.3461812111	0.003753429621	DNAH9	1	TSS200		NA				FALSE
cg21885046	chr12	130647004	+	0.3460123275	0.003630217504	FZD10	1	TSS200	Unclassified_Cell_type_specific	NA		high-CpG:129212816-129213076	Unclassified	TRUE
cg19791714	chr11	118763901	+	0.3458811814	1.25E-05	CXCR5	1	Body;TSS200	Unclassified	NA			Unclassified	FALSE
cg02324835	chr8	28919075	+	0.3457523681	0.002789472527		0		Promoter_Associated	NA			Promoter_Associated	FALSE
cg00591868	chr19	19729048	-	0.3457340003	0.003338617616	PBX4	1	Body	Promoter_Associated	NA	DMR		Promoter_Associated	FALSE
cg05654304	chr1	12538678	-	0.3455950403	0.001888627537	VPS13D	1	Body	Unclassified_Cell_type_specific	TRUE			Unclassified	TRUE
cg13952745	chr4	93225466	-	0.3454621127	0.002203498615	GRID2	1	TSS200		NA	DMR			FALSE
cg09502619	chr16	1609529	+	0.3453672363	0.004281805764	IFT140	1	Body	Unclassified_Cell_type_specific	NA			Unclassified	TRUE
cg09053680	chr10	135044114	+	0.345227457	0.004469164218	UTF1	1	1stExon	Unclassified_Cell_type_specific	NA	DMR		Unclassified	TRUE
cg24773560	chr12	56732723	-	0.3450514803	1.36E-05	IL23A	1	5'UTR;1stExon	Promoter_Associated	TRUE			Promoter_Associated	FALSE
cg02473123	chr17	80274776	-	0.344917178	0.0004247170647	CD7	1	Body	Promoter_Associated_Cell_type_specific	NA			Promoter_Associated	TRUE
cg24663256	chr4	21950307	-	0.3447435804	0.0004468118141	KCNIP4	1	5'UTR;1stExon		NA				FALSE
cg22434409	chr4	21950722	-	0.3446282771	0.0008676693195	KCNIP4	1	TSS1500		NA	DMR			FALSE
cg25973534	chr5	5139853	+	0.344570038	0.00260068982	ADAMTS16	1	TSS1500		NA				FALSE
cg16731157	chr1	24830054	+	0.3445669215	0.00237947126	RCAN3	1	5'UTR		NA				FALSE
cg25416125	chr12	56329615	-	0.3445530525	0.0002072152303	DGKA	1	5'UTR	Unclassified_Cell_type_specific	NA			Unclassified	TRUE
cg21694591	chr1	118165133	+	0.3444276176	0.00197439848	FAM46C	1	5'UTR		NA				FALSE
cg11753157	chr14	99734018	-	0.3443414108	0.0006947510882	BCL11B	1	Body		NA	RDMR			FALSE
cg02909446	chr10	73849124	+	0.3443399038	0.003110243022	SPOCK2	1	TSS1500		TRUE				FALSE
cg17110052	chr19	51858208	+	0.3442362106	0.0002981439412	ETFB	1	TSS200;Body	Unclassified_Cell_type_specific	NA			Unclassified	TRUE
cg01641136	chr3	50645242	-	0.3442310018	0.00049310844	CISH	1	Body		NA				FALSE
cg12032198	chr7	157264516	+	0.3440785038	0.001481018936		0		Unclassified_Cell_type_specific	NA			Unclassified	TRUE
cg06829830	chr5	80256087	+	0.3438872971	0.002099977014	RASGRF2	1	TSS1500		NA		high-CpG:80291780-80292575		FALSE
cg24536818	chr12	55371892	+	0.34371831	0.002142080734	KIAA0748	1	5'UTR	Unclassified_Cell_type_specific	NA			Unclassified	TRUE
cg11957331	chr19	42828156	+	0.3435501586	0.0001508804369	TMEM145	1	Body		NA				FALSE
cg24092179	chr19	50931222	-	0.3435403868	0.002963891316	SPIB	1	Body	Unclassified	NA			Unclassified	FALSE
cg03252499	chr11	124324477	+	0.3435249476	0.003549051176		0			TRUE				FALSE
cg09441363	chr1	215256254	-	0.3434541957	0.004913688984	KCNK2	1	TSS1500;Body		NA				FALSE
cg08445740	chr5	156594400	-	0.3429432234	0.0001122152479	FAM71B	1	TSS1500	Unclassified_Cell_type_specific	NA			Unclassified	TRUE
cg23097681	chr4	86396174	+	0.3429316535	0.003292341667	ARHGAP24	1	TSS200	Unclassified_Cell_type_specific	NA			Unclassified	TRUE
cg15672437	chr13	113764555	-	0.3429096638	0.004320656349	F7	1	Body		NA	DMR			FALSE
cg04537602	chr11	118763859	+	0.3427799317	0.0005588938213	CXCR5	1	Body;TSS1500	Unclassified	NA			Unclassified	FALSE
cg06648277	chr10	134600489	-	0.3427123974	0.001557834462	NKX6-2	1	TSS1500	Unclassified_Cell_type_specific	NA	DMR		Unclassified	TRUE
cg14211915	chr9	94187714	+	0.3422076402	0.002871094057		0		Promoter_Associated	NA			Promoter_Associated	FALSE
cg19099050	chr3	9594382	-	0.3421795621	0.002978853016	LHFPL4	1	5'UTR	Unclassified_Cell_type_specific	NA		high-CpG:9569371-9569402	Unclassified	TRUE
cg14991984	chr1	99470129	+	0.342038986	0.003488054643	LPPR5	1	1stExon	Unclassified_Cell_type_specific	NA	DMR		Unclassified	TRUE
cg05257202	chr13	99934873	+	0.3420021139	7.13E-05	UBAC2	1	Body		TRUE				FALSE
cg18168101	chr8	104153627	+	0.3418451516	0.001379228328	C8orf56;BAALC	2	TSS200;Body		NA				FALSE
cg08885800	chr1	201084119	-	0.341767038	0.0002017265629		0		Promoter_Associated_Cell_type_specific	NA	DMR		Promoter_Associated	TRUE
cg11308319	chr2	240291426	-	0.3416629782	0.001168831094	HDAC4	1	5'UTR	Unclassified	TRUE			Unclassified	FALSE
cg19961766	chr15	31621796	-	0.3415713435	0.00136016079	KLF13	1	Body		NA				FALSE
cg11067179	chr11	66083541	+	0.3415512936	1.25E-05	CD248	1	1stExon		NA	RDMR			FALSE
cg12248614	chr19	41018880	-	0.3415407886	0.003302871387	SPTBN4	1	Body		TRUE	DMR			FALSE
cg20410114	chr6	3160502	-	0.3415166297	0.000530133462		0		Unclassified	NA			Unclassified	FALSE
cg18060185	chr5	72416268	+	0.3413149689	0.00116338932	TMEM171	1	TSS200		NA				FALSE
cg24481594	chr1	2190850	+	0.3412845268	0.0001508804369	SKI	1	Body	Promoter_Associated_Cell_type_specific	TRUE			Promoter_Associated	TRUE
cg06866033	chr5	141391951	+	0.3412579058	0.003379266869	GNPDA1	1	5'UTR	Promoter_Associated	NA			Promoter_Associated	FALSE
cg25162117	chr6	14755320	-	0.3404593843	3.02E-05		0			NA				FALSE
cg03649855	chr6	45576388	-	0.3403714515	0.004994536083		0			TRUE				FALSE
cg00034769	chr14	98444533	-	0.3402281588	1.19E-05	C14orf64	1	TSS200	Unclassified_Cell_type_specific	NA			Unclassified	TRUE
cg23502778	chr14	27068135	-	0.3396903209	0.001019114509	NOVA1	1	TSS1500		NA	CDMR			FALSE
cg08853318	chr17	71089186	+	0.3396560859	0.003584592162	SLC39A11	1	TSS1500	Promoter_Associated	NA			Promoter_Associated	FALSE
cg13100118	chr1	19795369	+	0.339446345	0.000618767368	CAPZB	1	Body	Unclassified	TRUE			Unclassified	FALSE
cg08620426	chr16	29607030	-	0.3392605018	0.000186486894		0		Promoter_Associated	NA			Promoter_Associated	FALSE
cg02035751	chr1	206729099	-	0.3390343711	0.001301841289	RASSF5	1	Body;TSS1500	Unclassified	NA			Unclassified	FALSE
cg08388455	chr17	37081875	+	0.3390062281	0.00218403187		0		Unclassified_Cell_type_specific	TRUE			Unclassified	TRUE
cg18583378	chr7	150715831	-	0.3387711767	0.004898360524	ATG9B	1	Body	Unclassified	TRUE			Unclassified	FALSE
cg06463958	chr6	166582393	-	0.3385131809	0.001755647777	T	1	TSS1500		TRUE	DMR			FALSE
cg24244752	chr4	46391728	+	0.3384774665	0.003832610657	GABRA2	1	TSS1500;5'UTR		NA				FALSE
cg06784991	chr1	53308768	-	0.3383294208	0.003469541925	ZYG11A	1	Body	Unclassified	NA	DMR		Unclassified	FALSE
cg18734095	chr19	50062005	-	0.3382499713	0.0002797114889	NOSIP	1	Body	Promoter_Associated_Cell_type_specific	NA			Promoter_Associated	TRUE
cg21131024	chr8	104153643	+	0.3382486271	0.003598585227	C8orf56;BAALC	2	TSS200;Body		NA				FALSE
cg07333715	chr11	2292691	+	0.3379240745	0.001772975745	ASCL2	1	TSS1500		NA				FALSE
cg19147218	chr7	27197555	+	0.3378526699	0.004266279045	HOXA7	1	TSS1500	Unclassified_Cell_type_specific	NA			Unclassified	TRUE
cg11917481	chr12	32116037	-	0.3378138189	0.0001900754043	C12orf35	1	5'UTR		NA				FALSE
cg10173172	chr8	125380812	-	0.3373893389	0.0003530588291	TMEM65	1	Body		NA				FALSE
cg14918082	chr17	7833237	+	0.3371361937	0.0007098590472	KCNAB3	1	TSS1500	Unclassified_Cell_type_specific	NA			Unclassified	TRUE
cg08445802	chr6	85482612	-	0.3368664473	0.002168675035		0			NA				FALSE
cg04275506	chr1	12445337	+	0.3368646715	0.0004111359032	VPS13D	1	Body	Unclassified_Cell_type_specific	NA			Unclassified	TRUE
cg27127903	chr8	80803298	-	0.3367641637	0.004415026494		0		Unclassified_Cell_type_specific	NA			Unclassified	TRUE
cg21826978	chr6	32823588	-	0.3367189493	0.003885640033	PSMB9	1	Body		NA				FALSE
cg13610455	chr20	37054900	-	0.3364489607	0.0002421966616	LOC388796;SNORA71B	2	Body;TSS1500		NA				FALSE
cg14996220	chr12	85673270	+	0.3364274402	0.001197502651	ALX1	1	TSS1500		NA	RDMR			FALSE
cg19736128	chr14	23834710	-	0.3363927535	0.0008917112342	EFS	1	1stExon;5'UTR		NA	DMR	high-CpG:22904163-22905667		FALSE
cg01359822	chr21	40176597	-	0.3363635458	0.002845693806	ETS2	1	TSS1500	Promoter_Associated	TRUE			Promoter_Associated	FALSE
cg22613968	chr1	23953556	+	0.3362795017	0.003748332782	MDS2	1	TSS1500		NA				FALSE
cg07005055	chr1	113052167	-	0.3362418244	0.004106947593	WNT2B	1	Body		NA	RDMR			FALSE
cg18682028	chr3	46035439	+	0.3360950415	0.0001905311761	FYCO1	1	5'UTR	Promoter_Associated	TRUE			Promoter_Associated	FALSE
cg23623667	chr11	2465485	+	0.3358962671	0.0005747105804	KCNQ1	1	TSS1500		NA				FALSE
cg07285237	chr6	139447669	-	0.33585169	0.0005811116786		0			TRUE				FALSE
cg07793807	chr1	226823363	+	0.335822753	0.0004966154132	ITPKB	1	Body	Unclassified_Cell_type_specific	TRUE			Unclassified	TRUE
cg05728754	chr12	47225326	+	0.3357984143	0.003715190925		0			TRUE	DMR			FALSE
cg03936449	chr16	56696967	-	0.3355424023	0.002996346254		0		Unclassified_Cell_type_specific	NA			Unclassified	TRUE
cg05855039	chr14	85996751	-	0.335380707	0.004702690392	FLRT2	1	1stExon;5'UTR		NA				FALSE
cg14307212	chr15	34611009	-	0.3347549538	0.004037944553	SLC12A6	1	Body;5'UTR;1stExon		NA		low-CpG:32398260-32398320		FALSE
cg13913015	chr2	47797963	-	0.3346765552	0.001417484693	KCNK12	1	TSS1500		NA	DMR	high-CpG:47651209-47651629		FALSE
cg03692651	chr19	22444593	-	0.3343496421	0.003073269609		0			NA				FALSE
cg05043794	chr9	111880884	-	0.3343148159	0.002292620281	C9orf5	1	Body		NA				FALSE
cg11947782	chr1	9775985	-	0.3342417539	0.003870886466	PIK3CD	1	Body	Promoter_Associated_Cell_type_specific	TRUE			Promoter_Associated	TRUE
cg01581237	chr5	35617969	+	0.3341541176	0.004131070225	SPEF2	1	TSS200	Promoter_Associated	NA			Promoter_Associated	FALSE
cg01320579	chr17	75405842	-	0.3341447147	0.001646679391	2009-09-01	1	Body	Unclassified_Cell_type_specific	NA			Unclassified	TRUE
cg01919632	chr14	85998669	+	0.3340427095	0.001695489326	FLRT2	1	5'UTR		NA	CDMR			FALSE
cg11434705	chr19	1851995	-	0.3338122608	0.002405961802		0		Gene_Associated_Cell_type_specific	NA			Gene_Associated	TRUE
cg08804892	chr3	42201374	-	0.3337886401	0.00123295324	TRAK1	1	TSS1500;Body	Unclassified_Cell_type_specific	TRUE			Unclassified	TRUE
cg23709902	chr17	36719773	+	0.3337004829	0.002234350166	SRCIN1	1	Body	Unclassified_Cell_type_specific	NA			Unclassified	TRUE
cg09473315	chr17	76228233	-	0.3336430916	0.002829220276	LOC283999	1	Body	Unclassified_Cell_type_specific	NA	DMR		Unclassified	TRUE
cg07861456	chr16	75654252	+	0.3333968788	0.002439121199	ADAT1	1	Body		NA				FALSE
cg18623980	chr2	45240563	-	0.3331765197	0.003202781215		0			NA	DMR			FALSE
cg10693058	chr19	41025658	+	0.333175497	0.003758509684	SPTBN4	1	Body		NA				FALSE
cg26987597	chr6	1391207	+	0.3329823611	0.003636081292	FOXF2	1	1stExon	Unclassified_Cell_type_specific	NA	DMR		Unclassified	TRUE
cg04683740	chr2	30462126	-	0.3328683162	7.13E-05	LBH	1	Body	Promoter_Associated	TRUE			Promoter_Associated	FALSE
cg16477879	chr2	239348171	-	0.3327954193	0.0003021681242	ASB1	1	Body	Promoter_Associated	NA			Promoter_Associated	FALSE
cg22450968	chr7	156871234	+	0.3324307964	0.002832925174		0			TRUE				FALSE
cg01904619	chr6	111927123	+	0.3322455563	0.000530133462	TRAF3IP2	1	1stExon;Body;5'UTR	Promoter_Associated	NA			Promoter_Associated	FALSE
cg08454563	chr22	31040187	+	0.3322239725	0.001724877121	SLC35E4	1	Body		TRUE				FALSE
cg11131532	chr20	48099323	+	0.3316924166	0.003083010255	KCNB1	1	TSS200	Unclassified_Cell_type_specific	NA			Unclassified	TRUE
cg20702527	chr2	240086087	+	0.3316742189	0.000170874014	HDAC4	1	Body	Promoter_Associated_Cell_type_specific	NA			Promoter_Associated	TRUE
cg14573411	chr9	126135992	+	0.3315922931	0.0007842152806	CRB2	1	Body	Unclassified_Cell_type_specific	TRUE			Unclassified	TRUE
cg01442843	chr1	206729040	-	0.3315606346	0.001414989087	RASSF5	1	Body;TSS1500	Unclassified	NA			Unclassified	FALSE
cg02227623	chr2	79739918	+	0.3314610282	0.004788602399	CTNNA2	1	TSS200		NA	DMR			FALSE
cg17988780	chr6	30698780	+	0.3312402294	0.001915518045	FLOT1	1	Body	Promoter_Associated	NA			Promoter_Associated	FALSE
cg06949439	chr1	206729034	-	0.3310204576	0.0005072715893	RASSF5	1	Body;TSS1500	Unclassified	NA			Unclassified	FALSE
cg17489908	chr10	8101566	+	0.3309839226	0.004399216656	GATA3	1	Body	Unclassified_Cell_type_specific	NA	RDMR		Unclassified	TRUE
cg11200656	chr17	75956447	+	0.3307888685	0.0009555803486		0			NA	RDMR			FALSE
cg07961994	chr4	93227195	+	0.3303298275	0.001724060945	GRID2	1	Body		NA	DMR			FALSE
cg03753331	chr2	115919006	-	0.3303068872	0.003076604729	DPP10	1	TSS1500;Body		NA		high-CpG:115635455-115635564		FALSE
cg13314145	chr7	98246001	-	0.3295779125	0.0007557165895	NPTX2	1	TSS1500		NA				FALSE
cg15180867	chr20	591076	+	0.3293554616	0.004943160849	TCF15	1	TSS200	Unclassified	NA			Unclassified	FALSE
cg21157904	chr9	100837807	+	0.3293224994	0.0005600353103	TRIM14;NANS	2	3'UTR;Body		TRUE				FALSE
cg27003682	chr5	35617945	-	0.3292847271	0.0001328287444	SPEF2	1	TSS200	Promoter_Associated	NA			Promoter_Associated	FALSE
cg12520276	chr10	516613	-	0.3291626848	0.002919069099	DIP2C	1	Body	Promoter_Associated	NA			Promoter_Associated	FALSE
cg26720010	chr7	45147131	+	0.3290977014	0.0006808973739	TBRG4;SNORA5B	2	Body;TSS1500		NA				FALSE
cg07314988	chr11	289774	+	0.3290154531	0.001554516782	ATHL1	1	5'UTR		NA				FALSE
cg07805542	chr1	9779309	-	0.3288174745	0.004680305983	PIK3CD	1	Body	Promoter_Associated	TRUE			Promoter_Associated	FALSE
cg06026425	chr5	157284650	-	0.3287924083	0.0008327023218	CLINT1	1	Body		NA				FALSE
cg00083833	chr16	50583273	+	0.3287749984	0.004031539126	NKD1	1	Body		NA				FALSE
cg26912105	chr16	84553585	+	0.3287702389	0.003591058375		0			NA				FALSE
cg12258042	chr8	4852036	-	0.3286633023	0.003944420363	CSMD1	1	5'UTR;1stExon		NA				FALSE
cg01824466	chr8	95959531	+	0.3286618335	0.003183529379	TP53INP1	1	5'UTR	Unclassified_Cell_type_specific	NA			Unclassified	TRUE
cg27018380	chr14	93389876	+	0.3285104453	0.002498170114	CHGA	1	Body	Unclassified_Cell_type_specific	NA	DMR		Unclassified	TRUE
cg23267759	chr18	19751335	+	0.3282457159	0.001391105304	GATA6	1	Body		TRUE				FALSE
cg23098018	chr1	9775755	+	0.3280453489	0.003910445951	PIK3CD	1	Body	Promoter_Associated_Cell_type_specific	TRUE			Promoter_Associated	TRUE
cg11229543	chr1	2984445	-	0.3279412576	0.004440500715	PRDM16;FLJ42875	2	TSS1500;TSS200		NA				FALSE
cg24504927	chr12	85667353	+	0.3278625845	0.001534670221		0			TRUE				FALSE
cg10798815	chr1	12570695	-	0.3278274401	0.003799564697	VPS13D	1	3'UTR	Unclassified_Cell_type_specific	TRUE			Unclassified	TRUE
cg04043795	chr2	5836366	-	0.3276048786	0.002378947731	SOX11	1	3'UTR;1stExon		NA				FALSE
cg24727311	chr8	13424269	-	0.3274909925	0.00167424854	C8orf48	1	TSS200		TRUE				FALSE
cg02582387	chr1	20879813	-	0.3274458009	0.003361971017	FAM43B	1	1stExon		TRUE	DMR			FALSE
cg19757631	chr1	11118889	+	0.3273611151	3.02E-05	SRM	1	Body		NA				FALSE
cg11347582	chr6	168502341	+	0.32733648	0.002790727532		0			NA	DMR			FALSE
cg02661764	chr11	60833531	+	0.3273039987	0.001436020912		0			NA				FALSE
cg05548912	chr17	40464318	+	0.3271565863	0.001688288121		0		Promoter_Associated	NA			Promoter_Associated	FALSE
cg02538772	chr7	127699264	-	0.3269711709	0.001954343763	SND1	1	Body	Unclassified_Cell_type_specific	TRUE			Unclassified	TRUE
cg26298470	chr4	86396765	-	0.3267439634	0.0001530940254	ARHGAP24	1	5'UTR		NA				FALSE
cg03930965	chr17	35966055	-	0.3267373445	0.003337404711	SYNRG	1	Body	Unclassified	NA			Unclassified	FALSE
cg07813249	chr4	46392253	+	0.3263518644	0.004622492179	GABRA2	1	TSS200;TSS1500		NA				FALSE
cg15066100	chr19	17413959	+	0.3263027167	0.003067751364	ABHD8	1	5'UTR	Unclassified	NA	DMR		Unclassified	FALSE
cg27665181	chr16	70720149	-	0.3258659398	0.0009367067248	MTSS1L	1	TSS200	Unclassified_Cell_type_specific	NA			Unclassified	TRUE
cg11792786	chr5	14870083	+	0.3258061869	7.78E-05	ANKH	1	Body		NA				FALSE
cg19972822	chr7	138778744	+	0.3255839841	6.69E-06	ZC3HAV1	1	Body		TRUE				FALSE
cg18252903	chr3	147072643	+	0.3255675726	0.004763725583		0			TRUE				FALSE
cg00008647	chr1	207082900	-	0.3255403592	0.002665678913	FAIM3	1	Body	Unclassified_Cell_type_specific	NA			Unclassified	TRUE
cg07234569	chr5	17216679	+	0.3254308642	0.001397878873	LOC285696;BASP1	2	Body;TSS1500	Unclassified	NA	DMR		Unclassified	FALSE
cg15478390	chr7	82792345	+	0.3253444334	0.004774001961	PCLO	1	TSS200		NA				FALSE
cg02317299	chr17	1390182	+	0.3253082835	0.001789242931	MYO1C	1	5'UTR;Body;TSS1500	Unclassified	NA			Unclassified	FALSE
cg23466059	chr18	56422682	+	0.3252640106	0.002787049823		0		Unclassified_Cell_type_specific	NA	DMR		Unclassified	TRUE
cg11014373	chr2	105479054	-	0.3251460661	0.002089606924		0			NA	DMR			FALSE
cg04241652	chr1	2984830	-	0.3249560177	0.004632028508	FLJ42875;PRDM16	2	TSS1500		NA	DMR			FALSE
cg06398474	chr2	240291509	-	0.324910618	0.004612189571	HDAC4	1	5'UTR	Unclassified	TRUE			Unclassified	FALSE
cg22879098	chr5	672845	+	0.3246533068	0.00296316746	TPPP	1	Body	Unclassified	TRUE	RDMR		Unclassified	FALSE
cg13540411	chr9	131999055	-	0.3244425329	0.0003330263627		0		Promoter_Associated_Cell_type_specific	TRUE			Promoter_Associated	TRUE
cg15167646	chr17	47653306	-	0.324322062	0.001518617343	NXPH3	1	1stExon;5'UTR		NA	DMR	high-CpG:45008026-45008482		FALSE
cg07697428	chr17	4079341	-	0.3241339974	0.003553436117	ANKFY1	1	Body	Promoter_Associated_Cell_type_specific	NA			Promoter_Associated	TRUE
cg25923056	chr19	41306455	+	0.3240404305	0.0008195486526	EGLN2	1	1stExon;5'UTR		NA				FALSE
cg24662823	chr11	128350635	+	0.3240003734	0.001590932714	ETS1	1	Body		TRUE				FALSE
cg20964589	chr5	118788780	-	0.3236756003	0.002474753399	HSD17B4	1	Body	Promoter_Associated	NA			Promoter_Associated	FALSE
cg13869942	chr1	151878061	+	0.3236480285	0.001712794465	THEM4	1	Body	Unclassified_Cell_type_specific	NA			Unclassified	TRUE
cg08502533	chr1	239549577	-	0.3235081237	0.003839282597		0			NA				FALSE
cg23387468	chr7	139079360	+	0.3234947672	0.002514551409	LUC7L2	1	Body		NA				FALSE
cg16455894	chr17	16966893	+	0.3234830267	0.0008067773347	MPRIP	1	Body	Unclassified_Cell_type_specific	TRUE			Unclassified	TRUE
cg27275352	chr19	19652066	-	0.3234588176	0.003300811254	CILP2	1	Body	Promoter_Associated	NA	DMR		Promoter_Associated	FALSE
cg02143877	chr20	52790141	-	0.323176107	0.002506785976	CYP24A1	1	5'UTR;1stExon	Unclassified_Cell_type_specific	TRUE			Unclassified	TRUE
cg08233654	chr2	241938436	+	0.323175018	0.004553490945	SNED1	1	1stExon		NA				FALSE
cg17259183	chr10	134599984	-	0.3231582248	0.003839493763	NKX6-2	1	TSS1500		NA				FALSE
cg11334818	chr11	18813191	-	0.3231549979	0.0009626714788	PTPN5	1	1stExon;5'UTR		NA	DMR			FALSE
cg08854306	chr4	91048557	+	0.3230201827	0.003881893399	FAM190A	1	TSS200	Unclassified_Cell_type_specific	NA			Unclassified	TRUE
cg15575222	chr20	1206255	+	0.3230146538	0.001724060945	RAD21L1	1	TSS1500		NA				FALSE
cg19926250	chr3	151034474	+	0.3229163969	0.001411283893	GPR87;MED12L	2	5'UTR;Body;1stExon		NA				FALSE
cg07251711	chr10	134600919	-	0.3228417881	0.004268287411	NKX6-2	1	TSS1500	Unclassified_Cell_type_specific	NA			Unclassified	TRUE
cg04246763	chr1	87617811	-	0.3226299295	0.002904484329	LOC339524	1	Body	Unclassified	TRUE			Unclassified	FALSE
cg02137984	chr6	31545898	+	0.322557219	0.000505514891	TNF	1	3'UTR		NA				FALSE
cg10916569	chr9	16726860	-	0.3225318498	0.003683877065	BNC2	1	Body		NA				FALSE
cg03735012	chr19	55964092	-	0.3224904837	0.003846975956		0		Unclassified_Cell_type_specific	TRUE		high-CpG:60655896-60656227	Unclassified	TRUE
cg00412337	chr6	45982653	+	0.3223020484	0.001759294071	CLIC5	1	Body		TRUE				FALSE
cg00503302	chr3	62355319	-	0.3222243107	0.003382893156		0			NA				FALSE
cg27361520	chr2	103038171	+	0.3221443455	0.0003737385049	IL18RAP	1	5'UTR		NA				FALSE
cg15429134	chr12	12619103	+	0.3220913072	0.00297114708	LOH12CR1	1	3'UTR	Unclassified_Cell_type_specific	NA			Unclassified	TRUE
cg19010441	chr3	150917888	-	0.3215811912	0.002645863265	MED12L;GPR171	2	Body;5'UTR	Unclassified_Cell_type_specific	NA			Unclassified	TRUE
cg01682111	chr16	1430087	+	0.3214143335	0.0004207378767	UNKL	1	TSS1500	Promoter_Associated	NA			Promoter_Associated	FALSE
cg16137564	chr14	89024217	-	0.3213021902	0.001977990678		0		Unclassified_Cell_type_specific	NA			Unclassified	TRUE
cg13825574	chr9	140117257	-	0.3212858489	0.003651452719	RNF208	1	TSS1500		NA				FALSE
cg18946117	chr2	149895362	-	0.3208943931	0.002099977014	LYPD6B	1	5'UTR		NA				FALSE
cg02586198	chr16	29820119	-	0.3208777073	0.001881544735	MAZ	1	Body		NA				FALSE
cg15511738	chr3	48700027	+	0.3204438538	0.003839683677	CELSR3	1	1stExon		NA		high-CpG:48674967-48675358		FALSE
cg06825478	chr6	31546067	-	0.3203638557	0.0006953866332	TNF	1	3'UTR		NA				FALSE
cg10763234	chr15	96903559	-	0.3203202978	0.00130614691		0			TRUE	DMR			FALSE
cg15873320	chr20	4230374	-	0.3202879775	0.002107698492	ADRA1D	1	TSS1500	Unclassified_Cell_type_specific	NA			Unclassified	TRUE
cg04438595	chr1	16176425	-	0.3202353238	0.001897561456	SPEN	1	Body	Promoter_Associated	NA			Promoter_Associated	FALSE
cg05988358	chr10	74082489	-	0.3202339056	0.0001958873371		0		Unclassified	NA			Unclassified	FALSE
cg18945335	chr14	33403110	-	0.3201368844	0.0006877010324		0		Unclassified_Cell_type_specific	NA	CDMR		Unclassified	TRUE
cg23586322	chr8	121138232	-	0.3200446738	0.002669946767	COL14A1	1	5'UTR		NA	CDMR			FALSE
cg08000684	chr19	11530025	-	0.3197926897	0.004026057264	RGL3	1	TSS200		NA		high-CpG:11390972-11391029		FALSE
cg17768491	chr19	41018876	-	0.3197545779	0.004601946399	SPTBN4	1	Body		TRUE	DMR			FALSE
cg13545212	chr17	6617192	+	0.3196918875	0.001418994109	SLC13A5	1	TSS1500	Unclassified	NA			Unclassified	FALSE
cg08490115	chr11	30038675	+	0.3193507074	0.002153184795	KCNA4	1	TSS200		NA				FALSE
cg26248155	chr17	7165849	-	0.3192935436	0.0003819421405	CLDN7	1	TSS200	Unclassified	NA		high-CpG:7106516-7106584	Unclassified	FALSE
cg00291478	chr10	121301041	+	0.3192576846	0.001258353465	RGS10	1	Body		NA	CDMR			FALSE
cg19578864	chr4	4464456	+	0.3190931711	0.0008031412431	STX18	1	Body		TRUE				FALSE
cg26014391	chr10	60936451	+	0.3190875213	0.002466618644	PHYHIPL	1	5'UTR;TSS1500;1stExon		TRUE		high-CpG:60606378-60606582		FALSE
cg13031210	chr12	45444902	-	0.3190557795	0.002490742011	DBX2	1	TSS200		TRUE	DMR			FALSE
cg25623768	chr2	45241008	-	0.3190212261	0.0005470844029		0		Unclassified_Cell_type_specific	NA	DMR		Unclassified	TRUE
cg21398111	chr10	75528810	-	0.3187564597	0.004783847489	SEC24C	1	Body	Gene_Associated_Cell_type_specific	NA			Gene_Associated	TRUE
cg15286847	chr16	84690433	-	0.3184736814	0.000712903124	KLHL36	1	Body		NA				FALSE
cg23213217	chr1	224370155	+	0.318405878	0.001580016103	DEGS1	1	TSS1500		NA				FALSE
cg02923224	chr3	60133085	+	0.3183160406	8.77E-05	FHIT	1	Body		TRUE				FALSE
cg07097722	chr20	43247325	+	0.3183134238	0.000396136014	PKIG	1	3'UTR	Gene_Associated_Cell_type_specific	NA			Gene_Associated	TRUE
cg02926307	chr12	106520198	-	0.318149711	0.0007557165895	NUAK1	1	Body		TRUE				FALSE
cg24519157	chr20	54987662	+	0.3180490196	0.002697267084	CASS4	1	Body	Promoter_Associated_Cell_type_specific	TRUE			Promoter_Associated	TRUE
cg17632579	chr4	119274013	+	0.3179720686	0.002269755751	PRSS12	1	TSS200	Unclassified_Cell_type_specific	NA		high-CpG:119493322-119493607	Unclassified	TRUE
cg07627628	chr19	10254526	-	0.3178931269	0.002414621044	DNMT1	1	Body	Promoter_Associated_Cell_type_specific	NA			Promoter_Associated	TRUE
cg09046399	chr5	179264098	-	0.3178318113	0.000459276112	SQSTM1	1	3'UTR	Gene_Associated	NA			Gene_Associated	FALSE
cg07775371	chr16	1922155	+	0.3178315659	0.002303278566	C16orf73	1	5'UTR;TSS200;1stExon	Unclassified_Cell_type_specific	NA		high-CpG:1862080-1862172	Unclassified	TRUE
cg09765089	chr7	27291346	+	0.3177780247	0.003651452719		0		Unclassified_Cell_type_specific	TRUE	DMR		Unclassified	TRUE
cg12098228	chr7	2106321	+	0.3177314471	0.002957741922	MAD1L1	1	Body	Promoter_Associated_Cell_type_specific	NA			Promoter_Associated	TRUE
cg24603464	chr2	238395852	-	0.3176782039	0.001733397927	MLPH	1	TSS200		NA				FALSE
cg05897169	chr17	33568598	+	0.3175978945	0.001166746563	SLFN5	1	TSS1500	Unclassified_Cell_type_specific	NA			Unclassified	TRUE
cg08280368	chr14	71110536	+	0.3172208111	0.001793841424	TTC9	1	Body	Promoter_Associated	NA			Promoter_Associated	FALSE
cg18425434	chr10	118429648	+	0.3171565458	0.002269893275	C10orf82	1	TSS200		NA				FALSE
cg25774643	chr11	627175	-	0.3169790331	0.003941597891	SCT	1	TSS200	Unclassified_Cell_type_specific	NA			Unclassified	TRUE
cg01656168	chr16	69141437	-	0.3168528567	0.001023384864	HAS3	1	5'UTR;TSS200		NA				FALSE
cg15922174	chr9	126135998	+	0.3168040441	0.001898507176	CRB2	1	Body	Unclassified_Cell_type_specific	TRUE			Unclassified	TRUE
cg09798888	chr12	108239646	+	0.3164898494	0.00363500047		0			NA				FALSE
cg09357462	chr10	112259305	+	0.3162384115	0.002860983956	DUSP5	1	Body	Promoter_Associated	TRUE	CDMR		Promoter_Associated	FALSE
cg16513459	chr17	7832932	-	0.3156928492	0.002158640366	KCNAB3	1	TSS200		NA				FALSE
cg03559682	chr11	6439864	-	0.3156916073	0.003788004482	APBB1	1	5'UTR	Promoter_Associated_Cell_type_specific	NA			Promoter_Associated	TRUE
cg27624313	chr7	73867921	-	0.3155139681	0.003329862189	GTF2IRD1	1	TSS200;TSS1500		NA				FALSE
cg04618333	chr17	46800674	+	0.3154687331	0.0005449785042	C17orf93;PRAC	2	Body;TSS1500		NA				FALSE
cg09474331	chr19	54926805	+	0.3154468884	0.0003173992697	TTYH1	1	1stExon	Unclassified_Cell_type_specific	NA			Unclassified	TRUE
cg01791874	chr5	16180055	-	0.315090302	0.003155628922	March11	1	TSS200		NA				FALSE
cg16817826	chr3	62356323	+	0.3146586421	0.003000083047	FEZF2	1	Body		NA	RDMR			FALSE
cg12592365	chr17	78765948	+	0.3142310383	0.0009198374409	RPTOR	1	Body	Gene_Associated_Cell_type_specific	TRUE			Gene_Associated	TRUE
cg02082843	chr14	92339595	-	0.3140692784	0.004611803657	FBLN5	1	Body	Unclassified	TRUE			Unclassified	FALSE
cg00615537	chr5	148961011	-	0.3139651165	0.000129305204	FLJ41603	1	TSS200	Unclassified_Cell_type_specific	TRUE			Unclassified	TRUE
cg16099804	chr5	83680253	+	0.3139336693	0.004905993724	EDIL3	1	5'UTR;1stExon		NA	DMR	high-CpG:83715955-83716494		FALSE
cg26712080	chr3	55519588	+	0.3138121551	0.002355698904	WNT5A	1	Body	Unclassified	NA	DMR		Unclassified	FALSE
cg14689219	chr17	58217357	+	0.3135355001	0.003111320654		0		Unclassified	NA	DMR	high-CpG:55572138-55572145	Unclassified	FALSE
cg14150252	chr2	64069583	-	0.3134759999	0.001581191457	UGP2	1	Body;5'UTR		NA				FALSE
cg08378830	chr5	134825466	-	0.3134563126	0.004262470955		0			NA	RDMR			FALSE
cg07183876	chr5	80257268	+	0.3133233442	0.001783225986	RASGRF2	1	Body		NA				FALSE
cg08460812	chr4	109087419	+	0.3132309235	0.00112225143	LOC641518;LEF1	2	TSS1500;Body		TRUE	RDMR			FALSE
cg10595547	chr10	119310911	+	0.3131688748	0.003071124021		0			NA				FALSE
cg18758585	chr1	235115601	+	0.3130931262	8.77E-05		0		Promoter_Associated	TRUE			Promoter_Associated	FALSE
cg27381549	chr22	24824483	-	0.3129433483	6.17E-05	ADORA2A	1	5'UTR		NA	CDMR			FALSE
cg15562346	chr2	239403295	-	0.3129029325	0.0002633732213		0		Unclassified_Cell_type_specific	NA			Unclassified	TRUE
cg10300684	chr14	29236323	-	0.3128056153	0.00256912981	FOXG1	1	1stExon;5'UTR		NA	DMR			FALSE
cg20665157	chr7	121969421	-	0.3127573239	0.003832209119	CADPS2	1	Body		TRUE				FALSE
cg19572487	chr17	38476024	-	0.312255195	2.22E-05	RARA	1	5'UTR	Promoter_Associated	NA			Promoter_Associated	FALSE
cg22802813	chr12	95942761	+	0.3121993753	0.003694020705	USP44	1	TSS200;5'UTR	Promoter_Associated_Cell_type_specific	NA	DMR		Promoter_Associated	TRUE
cg07960083	chr15	93356834	-	0.3119939685	0.004626318394		0		Unclassified_Cell_type_specific	NA			Unclassified	TRUE
cg11213690	chr7	149112402	+	0.311872948	0.002741687551		0			NA				FALSE
cg14613271	chr2	108602931	+	0.3118718244	0.004632647424	SLC5A7	1	TSS200		NA	DMR			FALSE
cg02780849	chr1	235814163	+	0.3118540436	0.001039415154	GNG4	1	TSS1500;TSS200	Unclassified_Cell_type_specific	NA	DMR		Unclassified	TRUE
cg14155058	chr9	134113929	-	0.3118496714	0.001751225236		0		Promoter_Associated	TRUE			Promoter_Associated	FALSE
cg21136544	chr6	3160547	+	0.3118028546	0.004682617912		0		Unclassified	NA			Unclassified	FALSE
cg08217526	chr14	98445245	+	0.3117794403	0.001763165947	C14orf64	1	TSS1500	Unclassified_Cell_type_specific	NA			Unclassified	TRUE
cg19951006	chr12	56732615	+	0.3117308236	7.78E-05	IL23A	1	TSS200	Promoter_Associated	TRUE			Promoter_Associated	FALSE
cg06594770	chr22	38092974	-	0.3117146464	0.003972311835	TRIOBP	1	TSS200	Unclassified	TRUE			Unclassified	FALSE
cg08970648	chr3	50644192	+	0.3116646831	0.0005470844029	CISH	1	3'UTR	Promoter_Associated_Cell_type_specific	NA			Promoter_Associated	TRUE
cg05125795	chr1	82265945	-	0.3116555816	0.00472288044	LPHN2	1	TSS200		NA				FALSE
cg14192957	chr9	133536793	+	0.3116480867	0.002646822258		0		Unclassified_Cell_type_specific	TRUE			Unclassified	TRUE
cg10376408	chr11	9113406	+	0.3115134171	0.003835581837	SCUBE2	1	TSS1500	Unclassified_Cell_type_specific	NA			Unclassified	TRUE
cg25798792	chr4	66535351	-	0.311502385	0.001060535624	EPHA5	1	1stExon		TRUE				FALSE
cg10375890	chr1	50892511	-	0.3114898173	0.004746945428		0			NA	DMR			FALSE
cg16884902	chr11	20617974	-	0.3111765422	0.002979117726		0			NA	RDMR			FALSE
cg01534871	chr1	19926850	+	0.310896876	0.004370843016	C1orf151	1	Body	Promoter_Associated_Cell_type_specific	NA			Promoter_Associated	TRUE
cg24941373	chr5	16936500	+	0.3108348694	0.001582624822	MYO10	1	TSS200	Unclassified	NA			Unclassified	FALSE
cg20726195	chr6	2892148	-	0.3105446972	0.0008261874332	SERPINB9	1	Body	Unclassified	NA		low-CpG:2837090-2837162	Unclassified	FALSE
cg24665290	chr14	34420292	-	0.3104965954	0.000678012717	EGLN3	1	TSS200	Unclassified	TRUE		high-CpG:33489913-33490092	Unclassified	FALSE
cg04807470	chr20	44452801	+	0.3103860097	0.002815491775	TNNC2	1	Body	Unclassified	TRUE			Unclassified	FALSE
cg24838010	chr17	78194695	+	0.3100957295	0.0007471577243	SLC26A11;SGSH	2	5'UTR;TSS1500		NA				FALSE
cg05864326	chr2	177030150	-	0.3099861214	0.004183029141	HOXD3	1	5'UTR		NA	RDMR			FALSE
cg08480901	chr4	1515011	-	0.3096431229	0.0003057201949		0		Unclassified_Cell_type_specific	NA	DMR		Unclassified	TRUE
cg01979157	chr1	2161013	+	0.3093305401	0.0001048107918	SKI	1	1stExon	Promoter_Associated	NA			Promoter_Associated	FALSE
cg24535910	chr4	164253470	+	0.3092704118	0.004814900035	NPY1R	1	5'UTR	Unclassified	NA			Unclassified	FALSE
cg12075445	chr12	132906010	-	0.3091132746	0.0008164800998	GALNT9	1	TSS200	Unclassified_Cell_type_specific	NA			Unclassified	TRUE
cg11711420	chr5	50679290	+	0.3090157724	0.004688839398	ISL1	1	5'UTR;1stExon		TRUE	DMR	high-CpG:50714836-50715064		FALSE
cg00380172	chr6	148663585	-	0.3088684669	0.00470161076	SASH1	1	TSS200		NA		high-CpG:148705222-148705875		FALSE
cg22485289	chr20	4795999	+	0.3086723308	0.002335793396	RASSF2	1	5'UTR;TSS1500		TRUE				FALSE
cg18832632	chr19	44905782	+	0.3086545555	0.001853872717	ZNF285A	1	TSS200	Unclassified_Cell_type_specific	NA	DMR		Unclassified	TRUE
cg17233819	chr1	45266782	+	0.3086361561	8.44E-05	PLK3	1	Body	Promoter_Associated	NA			Promoter_Associated	FALSE
cg23365801	chr17	7832909	-	0.3085358292	0.0003364836813	KCNAB3	1	TSS200		NA				FALSE
cg15416735	chr14	38068858	+	0.3084920863	0.004781889521		0			TRUE				FALSE
cg25012919	chr13	36705606	+	0.3082767399	0.001655966029	DCLK1	1	TSS200		NA				FALSE
cg08444004	chr2	240086178	-	0.3082713453	0.003608831602	HDAC4	1	Body	Promoter_Associated_Cell_type_specific	NA			Promoter_Associated	TRUE
cg23699196	chr11	131780334	-	0.3082460419	0.00264465275	NTM	1	TSS1500;Body		NA				FALSE
cg13910681	chr9	130740599	-	0.3081564231	1.94E-05	FAM102A	1	Body		NA				FALSE
cg11795276	chr12	54454252	-	0.3081264476	0.003328019721	FLJ12825	1	Body		TRUE				FALSE
cg02492791	chr12	85306548	-	0.3081117271	0.001364978471	SLC6A15	1	1stExon;5'UTR		NA	DMR	high-CpG:83830672-83830712		FALSE
cg16183813	chr13	72441171	-	0.3080698697	0.004046390487	DACH1	1	5'UTR;1stExon	Unclassified_Cell_type_specific	NA		high-CpG:71338558-71339558	Unclassified	TRUE
cg26654286	chr17	38465510	+	0.3079735862	0.004775716475	RARA	1	5'UTR;1stExon		NA				FALSE
cg24441810	chr2	120436039	-	0.3078143807	0.001418994109	TMEM177	1	TSS1500		NA				FALSE
cg11250941	chr5	179243916	+	0.3076558936	0.004538456975	SQSTM1	1	5'UTR		NA				FALSE
cg05481257	chr2	20870211	-	0.3073786421	0.00237947126	GDF7	1	Body		NA				FALSE
cg23349790	chr1	18434576	+	0.3072349209	0.004751270048	IGSF21	1	5'UTR;1stExon		NA				FALSE
cg15132565	chr5	72740154	+	0.3070600321	0.004692794496		0			TRUE	RDMR			FALSE
cg19052355	chr2	237076306	-	0.3068282216	0.0005113054279	GBX2	1	1stExon		NA		high-CpG:236740717-236741158		FALSE
cg05039671	chr4	40245120	+	0.3067573115	0.0009022071934	RHOH	1	Body		NA				FALSE
cg25625162	chr12	123373173	-	0.3066422797	0.002511245397	VPS37B	1	Body	Promoter_Associated	TRUE			Promoter_Associated	FALSE
cg06214007	chr1	89829308	+	0.3066375455	0.004026091334	GBP6	1	TSS200		NA				FALSE
cg22232500	chr2	134024266	+	0.3064890003	0.001192184844	NCKAP5	1	Body		NA				FALSE
cg10387551	chr11	30038615	-	0.3064022965	0.003328737061	KCNA4	1	TSS200		NA				FALSE
cg26894288	chr15	89447626	+	0.3063131042	0.000687550794	MFGE8	1	Body	Promoter_Associated	TRUE			Promoter_Associated	FALSE
cg21540437	chr4	46391737	+	0.3061855543	0.003677033877	GABRA2	1	TSS1500;5'UTR		NA				FALSE
cg07563569	chr17	47653309	-	0.3059644086	0.002490742011	NXPH3	1	1stExon;5'UTR		NA	DMR	high-CpG:45008026-45008482		FALSE
cg26343258	chr1	218518675	-	0.3059005511	0.003717342198	TGFB2	1	TSS1500		NA		low-CpG:216585298-216585303		FALSE
cg05884032	chr18	76740088	+	0.3057961554	0.004201156829	SALL3	1	TSS200		NA	DMR			FALSE
cg12456714	chr5	16180393	+	0.3055194067	0.003652568927	March11	1	TSS1500		NA	DMR			FALSE
cg24387367	chr12	132689907	+	0.3055084147	0.001886672191	GALNT9	1	Body;5'UTR	Unclassified_Cell_type_specific	TRUE			Unclassified	TRUE
cg05860195	chr16	89324033	+	0.3054066806	0.0007794877043		0		Unclassified	TRUE			Unclassified	FALSE
cg22976224	chr21	38070639	+	0.3053477416	0.002333894897	SIM2	1	TSS1500		NA				FALSE
cg08508988	chr4	40752415	-	0.3052817032	0.002732868475	NSUN7	1	5'UTR	Unclassified	TRUE			Unclassified	FALSE
cg24908166	chr5	1268800	-	0.3048209694	2.47E-05	TERT	1	Body	Unclassified_Cell_type_specific	NA			Unclassified	TRUE
cg14982472	chr21	43619651	+	0.3048079066	0.0004345769365	ABCG1	1	TSS1500;TSS200	Unclassified_Cell_type_specific	TRUE			Unclassified	TRUE
cg08576864	chr4	176922779	+	0.304771609	0.004490219933	GPM6A	1	5'UTR;Body		TRUE	DMR			FALSE
cg16455791	chr12	54133422	-	0.3047307785	0.000853172896		0		Unclassified	NA			Unclassified	FALSE
cg17816394	chr1	235814009	+	0.3046383075	0.004292211473	GNG4	1	TSS1500;1stExon;5'UTR		NA	DMR			FALSE
cg25893560	chr11	128710122	-	0.3045134402	0.0007557438478	KCNJ1	1	Body	Unclassified_Cell_type_specific	NA			Unclassified	TRUE
cg06748146	chr10	71104724	-	0.3043602935	0.001846853896	HK1	1	Body	Promoter_Associated_Cell_type_specific	TRUE			Promoter_Associated	TRUE
cg11499970	chr5	167956581	-	0.3043301501	0.003632446729	FBLL1	1	Body		NA	DMR			FALSE
cg04759756	chr20	35273933	-	0.3039921093	0.0008430247083	SLA2	1	5'UTR		NA				FALSE
cg19355087	chr10	134600295	+	0.3038903624	0.003853262485	NKX6-2	1	TSS1500	Unclassified_Cell_type_specific	NA			Unclassified	TRUE
cg04219977	chr6	31506768	+	0.303558447	0.0008350216328	BAT1	1	Body		NA				FALSE
cg09161455	chr17	38255871	+	0.3035435441	0.00182573055	NR1D1	1	Body	Promoter_Associated	NA			Promoter_Associated	FALSE
cg05321808	chr4	187647457	+	0.3033672949	0.0008430247083		0		Unclassified	NA			Unclassified	FALSE
cg03028106	chr22	39269216	+	0.3032005221	0.004732526165	CBX6	1	TSS1500		NA	DMR			FALSE
cg23950233	chr6	33245739	-	0.3031569305	0.001958181599	B3GALT4	1	1stExon	Promoter_Associated	TRUE			Promoter_Associated	FALSE
cg15323828	chr1	226053673	-	0.3030591529	0.001488138734	TMEM63A	1	Body		TRUE				FALSE
cg15015920	chr5	16179873	-	0.3029906544	0.0002797114889	March11	1	1stExon;5'UTR		NA	DMR			FALSE
cg18709349	chr19	46999274	+	0.3028687945	0.004834582046	PNMAL2	1	TSS200	Unclassified_Cell_type_specific	NA			Unclassified	TRUE
cg01381829	chr22	40573054	-	0.3027843635	0.001096387366	TNRC6B	1	Body;TSS1500	Promoter_Associated	NA			Promoter_Associated	FALSE
cg08747777	chr16	65156158	-	0.3027013389	0.001418994109	CDH11	1	TSS1500		NA	DMR			FALSE
cg15681537	chr21	22370733	-	0.3024358616	0.002787039591	NCAM2	1	5'UTR;1stExon	Unclassified_Cell_type_specific	NA	DMR	high-CpG:21292481-21292652	Unclassified	TRUE
cg22708508	chr1	154325248	-	0.3022246241	0.001712794465		0			TRUE				FALSE
cg25563233	chr19	11529396	+	0.3020608255	0.0008492012171	RGL3	1	Body	Unclassified_Cell_type_specific	NA			Unclassified	TRUE
cg12108146	chr8	144329866	-	0.3019267829	0.0005261397885	ZFP41	1	5'UTR		NA				FALSE
cg26682661	chr3	38561466	-	0.3018924121	0.0001971683588	EXOG	1	Body	Unclassified_Cell_type_specific	TRUE			Unclassified	TRUE
cg12492900	chr12	132551078	+	0.3018661944	1.19E-05	EP400	1	Body	Gene_Associated	NA			Gene_Associated	FALSE
cg25308885	chr19	33717929	-	0.301783291	0.003665695277	SLC7A10	1	TSS1500		NA				FALSE
cg08781140	chr17	73584617	-	0.3017034232	0.002557106098	MYO15B	1	Body		NA	DMR			FALSE
cg19742105	chr5	88426429	+	0.3014120562	0.0001122152479		0			TRUE				FALSE
cg11486133	chr4	93224895	-	0.3011752637	0.004816721867	GRID2	1	TSS1500		NA	DMR			FALSE
cg25147376	chr1	166890293	-	0.3010791528	0.003639206841	ILDR2	1	Body	Unclassified_Cell_type_specific	NA			Unclassified	TRUE
cg13065169	chr3	145878979	-	0.3008209596	0.004217724102	PLOD2	1	5'UTR;1stExon		NA		high-CpG:147361489-147361913		FALSE
cg20239639	chr1	32739493	+	0.3007631875	2.20E-05	LCK	1	5'UTR;TSS1500	Promoter_Associated_Cell_type_specific	TRUE			Promoter_Associated	TRUE
cg22149555	chr12	133410880	-	0.3006906069	0.004156678486		0		Unclassified	NA			Unclassified	FALSE
cg08812555	chr10	54074788	+	0.3004169811	0.004446330436	DKK1	1	Body	Unclassified_Cell_type_specific	NA	DMR		Unclassified	TRUE
cg25092681	chr5	16180033	-	0.3004147255	0.003767110701	March11	1	TSS200		NA				FALSE
cg13467672	chr17	40464625	-	0.3003823644	2.65E-05		0		Promoter_Associated	NA			Promoter_Associated	FALSE
cg20818778	chr1	235814145	+	0.3002599686	0.002145707447	GNG4	1	TSS1500;TSS200	Unclassified_Cell_type_specific	NA	DMR		Unclassified	TRUE
cg19506849	chr10	114767609	-	0.3001681306	2.38E-05	TCF7L2	1	Body	Unclassified_Cell_type_specific	TRUE			Unclassified	TRUE
cg11343289	chr2	25474919	-	0.3000589023	0.00215083924	DNMT3A	1	Body		NA				FALSE
cg20429981	chr1	1609972	+	0.3000358552	0.001231568791	CDK11B;LOC728661	2	Body;5'UTR		TRUE				FALSE
cg16193207	chr8	23107961	+	0.2999017747	0.0002125717993	CHMP7	1	Body	Promoter_Associated_Cell_type_specific	NA			Promoter_Associated	TRUE
cg07682041	chr5	170763967	-	0.2998787893	0.003968809419		0		Unclassified	TRUE	DMR		Unclassified	FALSE
cg11421768	chr5	912712	-	0.2998616243	0.0002386917498	TRIP13	1	Body	Unclassified_Cell_type_specific	NA			Unclassified	TRUE
cg05135521	chr2	161188335	+	0.2997201852	0.001837353532	RBMS1	1	Body		TRUE				FALSE
cg06010588	chr8	35092876	+	0.2994989084	0.004401522111	UNC5D	1	TSS200		NA	DMR			FALSE
cg08708229	chr4	90758216	-	0.299456678	0.003731426372	SNCA	1	5'UTR;TSS200;1stExon	Unclassified_Cell_type_specific	NA	DMR		Unclassified	TRUE
cg03847705	chr10	115860959	-	0.299343199	0.002327366323		0			TRUE				FALSE
cg06532546	chr1	2886654	-	0.2993142418	0.001021979855		0			NA				FALSE
cg12077319	chr8	81787141	-	0.2990183384	0.000443086655	ZNF704	1	TSS200		NA				FALSE
cg22859061	chr5	180018503	+	0.2990148152	0.001539319997	SCGB3A1	1	TSS200	Unclassified_Cell_type_specific	TRUE			Unclassified	TRUE
cg16711597	chr13	99196034	+	0.2987511611	0.003895958343	STK24	1	Body		TRUE				FALSE
cg09311630	chr17	79369841	+	0.2987309712	0.003158955953		0			NA				FALSE
cg08129129	chr14	99714031	+	0.2985331027	0.0006011574901	BCL11B	1	Body	Unclassified_Cell_type_specific	TRUE			Unclassified	TRUE
cg27385032	chr20	45142336	+	0.2985263343	0.000443086655	ZNF334	1	TSS200		NA				FALSE
cg19735421	chr5	76010598	+	0.2985082672	0.00365484055	F2R	1	TSS1500	Unclassified	NA			Unclassified	FALSE
cg18384277	chr6	31550842	+	0.2984539398	0.001049833757	LTB	1	TSS1500		NA				FALSE
cg10042106	chr14	57274739	+	0.298387875	0.00205926711	OTX2	1	5'UTR		NA	DMR			FALSE
cg19697475	chr5	45696465	-	0.2982515203	0.0003701016507	HCN1	1	TSS1500	Unclassified_Cell_type_specific	NA	DMR	high-CpG:45732159-45732223	Unclassified	TRUE
cg25987208	chr10	8079618	+	0.2980111761	0.003848552702		0		Unclassified_Cell_type_specific	NA			Unclassified	TRUE
cg08015447	chr16	6070188	+	0.2979116316	0.004593584606	A2BP1	1	5'UTR		NA				FALSE
cg03602500	chr19	55047721	-	0.2979020252	0.0006117807085	KIR3DX1	1	Body		NA				FALSE
cg09722742	chr4	168155695	+	0.2978773287	0.0002179035534	SPOCK3	1	5'UTR;1stExon		NA	DMR	high-CpG:168392219-168392323		FALSE
cg13477354	chr1	101705539	+	0.2977549261	0.001783225986	S1PR1	1	Body	Promoter_Associated	NA			Promoter_Associated	FALSE
cg20313856	chr2	38825345	-	0.297565718	0.004505362868	HNRPLL	1	Body		NA				FALSE
cg04465078	chr16	15766942	-	0.2975365067	0.002378947731	NDE1	1	Body	Unclassified_Cell_type_specific	NA	DMR		Unclassified	TRUE
cg14670974	chr5	157098545	+	0.2974737354	0.003071124021	C5orf52	1	TSS200	Unclassified_Cell_type_specific	NA			Unclassified	TRUE
cg17526573	chr2	50574708	+	0.2973711842	0.004798069941	NRXN1	1	Body;1stExon;5'UTR		NA				FALSE
cg05691152	chr22	38092978	-	0.2973305136	0.0009518453731	TRIOBP	1	TSS200	Unclassified	TRUE			Unclassified	FALSE
cg01099825	chr9	140166114	-	0.29720365	0.003155628922	COBRA1	1	Body	Unclassified_Cell_type_specific	NA			Unclassified	TRUE
cg18130044	chr20	21682362	+	0.2971519271	0.003857282237		0			NA	CDMR			FALSE
cg00123762	chr6	41343697	-	0.2971287396	8.55E-05		0			NA	CDMR			FALSE
cg14516100	chr4	186560083	-	0.2969443658	0.001457164924	SORBS2	1	Body		NA				FALSE
cg08790676	chr17	15686438	-	0.2969068213	0.003884724893		0			NA				FALSE
cg09507934	chr7	102072549	-	0.2967812715	0.0001296748258	ORAI2	1	TSS1500	Unclassified_Cell_type_specific	NA			Unclassified	TRUE
cg19509778	chr10	129537308	-	0.2966488822	0.004900334757	FOXI2	1	3'UTR		NA				FALSE
cg11737298	chr11	132217395	+	0.2966444793	0.003847391073		0			TRUE				FALSE
cg26626449	chr5	126189636	-	0.2965261409	0.0001805579859		0			NA				FALSE
cg16023415	chr1	20692812	+	0.2964858716	0.002564822933		0			NA				FALSE
cg00626110	chr10	134599836	-	0.2962368547	0.001996811594	NKX6-2	1	TSS1500	Unclassified_Cell_type_specific	NA	DMR		Unclassified	TRUE
cg14055896	chr19	54481859	-	0.2961449095	0.004997704986	CACNG8	1	Body		NA				FALSE
cg00895196	chr6	22147182	+	0.2958460385	0.001238821668	FLJ22536	1	Body		TRUE				FALSE
cg15321306	chr12	46918065	+	0.2957791021	0.001800672148		0		Promoter_Associated_Cell_type_specific	TRUE			Promoter_Associated	TRUE
cg16265859	chr1	19401069	-	0.295718128	6.17E-05	UBR4	1	3'UTR	Unclassified_Cell_type_specific	NA			Unclassified	TRUE
cg03321003	chr3	89163804	-	0.2956803066	0.003258005557	EPHA3	1	Body	Unclassified	TRUE	DMR		Unclassified	FALSE
cg08884752	chr1	2162001	-	0.2956742012	0.00477678408	SKI	1	Body		NA	RDMR			FALSE
cg19882886	chr6	25043046	-	0.2956357192	0.0007988867833		0		Promoter_Associated	NA			Promoter_Associated	FALSE
cg05756489	chr10	92616870	+	0.2953905231	0.004480698834	HTR7	1	Body	Unclassified_Cell_type_specific	NA			Unclassified	TRUE
cg23184226	chr7	97880563	-	0.2953137954	0.0005891180184	TECPR1	1	5'UTR		NA	RDMR			FALSE
cg01339704	chr17	4488235	+	0.2951755017	0.000636829385	SMTNL2	1	1stExon;5'UTR	Unclassified	NA			Unclassified	FALSE
cg06866597	chr22	29279129	+	0.2950993181	0.001021264048	ZNRF3	1	TSS1500	Promoter_Associated	NA			Promoter_Associated	FALSE
cg16468914	chr3	50242735	-	0.2949313769	0.003563362941	SLC38A3	1	1stExon;5'UTR	Unclassified_Cell_type_specific	NA	DMR		Unclassified	TRUE
cg12198813	chr11	2891077	-	0.2948923654	0.001146320416	KCNQ1DN	1	TSS200		NA				FALSE
cg03078363	chr12	54408664	+	0.2948863845	0.004188350916		0		Unclassified_Cell_type_specific	NA			Unclassified	TRUE
cg23682913	chr1	2080710	-	0.2948441089	0.003331666296	PRKCZ	1	Body	Promoter_Associated_Cell_type_specific	NA			Promoter_Associated	TRUE
cg17760405	chr6	100915191	+	0.2947800046	0.003981374855		0			NA	DMR			FALSE
cg13300580	chr1	27440539	+	0.2947665832	0.001023384864	SLC9A1	1	Body		NA				FALSE
cg06755448	chr16	89791093	-	0.2946439047	0.003314913461	ZNF276	1	Body		NA				FALSE
cg17510385	chr5	912821	-	0.2945683882	0.0004713448899	TRIP13	1	Body	Unclassified_Cell_type_specific	NA			Unclassified	TRUE
cg10552473	chr2	206525681	-	0.2942574778	0.001193913943		0		Unclassified_Cell_type_specific	TRUE			Unclassified	TRUE
cg19516515	chr1	155290614	-	0.2941541392	0.0001738015863	RUSC1;C1orf104	2	TSS200;Body	Gene_Associated	NA	RDMR		Gene_Associated	FALSE
cg09554951	chr11	2890725	-	0.2941301615	0.0008122125028	KCNQ1DN	1	TSS1500		NA				FALSE
cg09649610	chr1	235814039	+	0.2940827128	0.002375564351	GNG4	1	TSS1500;1stExon;5'UTR		NA	DMR			FALSE
cg15826897	chr19	15343373	-	0.2939958268	0.004773313304	EPHX3	1	5'UTR;TSS200	Unclassified_Cell_type_specific	NA			Unclassified	TRUE
cg23489883	chr5	72416270	+	0.2939574721	0.00353921275	TMEM171	1	TSS200		NA				FALSE
cg17184477	chr15	67360705	+	0.2938447811	0.0008031412431	SMAD3	1	Body	Unclassified_Cell_type_specific	NA			Unclassified	TRUE
cg27348223	chr5	1445354	+	0.2938414459	0.002424308119	SLC6A3	1	5'UTR		NA	DMR			FALSE
cg02916283	chr14	90087792	-	0.2938359204	1.19E-05		0		Unclassified_Cell_type_specific	NA			Unclassified	TRUE
cg22357337	chr4	128554327	-	0.2937791629	0.002839975037	INTU	1	1stExon		NA	DMR			FALSE
cg09012633	chr16	90114173	-	0.293774677	0.002610403011	LOC100130015	1	TSS200;Body	Unclassified_Cell_type_specific	TRUE			Unclassified	TRUE
cg04568492	chr1	229568252	-	0.2937483777	0.00382834939	ACTA1	1	Body		NA				FALSE
cg09056677	chr5	88743831	-	0.2933822693	0.0005304667658		0			TRUE				FALSE
cg07273342	chr21	46074169	-	0.2932930514	0.0007225515408	KRTAP12-4;C21orf29	2	3'UTR;Body;1stExon	Unclassified_Cell_type_specific	NA			Unclassified	TRUE
cg23669081	chr17	46685353	-	0.293277712	0.00228579373	HOXB7	1	Body		NA				FALSE
cg26051413	chr11	2292902	+	0.2932435776	0.004756616821	ASCL2	1	TSS1500		NA	DMR			FALSE
cg01132484	chr3	176916496	-	0.2929581475	0.003178464766	TBL1XR1	1	TSS1500	Promoter_Associated	NA			Promoter_Associated	FALSE
cg25720804	chr5	170736389	+	0.2928974335	0.001463670672	TLX3	1	1stExon		TRUE	DMR			FALSE
cg19766441	chr4	25657365	-	0.2928053773	0.004051117591	SLC34A2	1	TSS200		TRUE				FALSE
cg04472685	chr6	31545473	-	0.2925479973	0.0008244051626	TNF	1	3'UTR		NA				FALSE
cg07576142	chr13	93879769	-	0.2923772564	0.0002680266231	GPC6	1	1stExon		NA				FALSE
cg24430034	chr13	110386176	-	0.2923168814	0.0004538851694		0			NA				FALSE
cg00944193	chr13	36044860	-	0.2922954878	0.0002943106047	NBEA	1	Body		NA	RDMR			FALSE
cg15736169	chr13	112761025	-	0.2922399352	0.0009862705859		0			TRUE				FALSE
cg07756788	chr13	30532829	-	0.2922252073	0.002020761868		0		Unclassified_Cell_type_specific	TRUE			Unclassified	TRUE
cg08782899	chr17	79652389	-	0.2921642994	0.000853172896	ARL16;HGS	2	TSS1500;Body		NA				FALSE
cg08177681	chr2	240302585	+	0.2921083791	0.004372976916	HDAC4	1	5'UTR	Promoter_Associated	NA			Promoter_Associated	FALSE
cg16570157	chr11	829783	+	0.2918322151	0.0004468118141	EFCAB4A	1	Body		NA	DMR			FALSE
cg22877509	chr1	155290607	-	0.2917652124	0.001713898563	RUSC1;C1orf104	2	TSS200;Body	Gene_Associated	NA	RDMR		Gene_Associated	FALSE
cg20493960	chr11	94502524	-	0.2917418599	0.0006478543518	AMOTL1	1	Body		NA	DMR			FALSE
cg23485307	chr3	30706645	+	0.291640005	4.28E-06	TGFBR2	1	Body		TRUE				FALSE
cg01943692	chr1	26685715	+	0.291624606	0.001418994109		0		Unclassified_Cell_type_specific	NA			Unclassified	TRUE
cg27300194	chr1	9339380	-	0.2914294718	0.0003132989069		0		Unclassified_Cell_type_specific	NA			Unclassified	TRUE
cg22689323	chr8	143926325	-	0.2913538835	6.71E-06	GML	1	Body	Unclassified_Cell_type_specific	NA			Unclassified	TRUE
cg16398761	chr14	74220238	+	0.2910406016	0.001092143916	C14orf43	1	5'UTR	Promoter_Associated	TRUE			Promoter_Associated	FALSE
cg09706586	chr1	9775838	-	0.2910239111	0.001165485756	PIK3CD	1	Body	Promoter_Associated_Cell_type_specific	TRUE			Promoter_Associated	TRUE
cg07178143	chr7	79764735	-	0.290886722	0.00237748125	GNAI1	1	Body	Unclassified_Cell_type_specific	NA			Unclassified	TRUE
cg01179256	chr12	105141965	+	0.2907687202	0.004784754651	CHST11	1	Body	Unclassified_Cell_type_specific	TRUE			Unclassified	TRUE
cg11453712	chr9	139741803	+	0.2905929308	0.003712735263	PHPT1	1	TSS1500		NA				FALSE
cg05381746	chr10	28035208	-	0.2905871892	0.002327366323	MKX	1	TSS1500		NA	DMR			FALSE
cg20945566	chr17	46800020	+	0.2904941266	0.002930804495	PRAC;C17orf93	2	TSS200;TSS1500	Unclassified_Cell_type_specific	NA			Unclassified	TRUE
cg25678815	chr12	85673915	-	0.2903357651	0.004979472602	ALX1	1	TSS200		NA	DMR			FALSE
cg04293902	chr10	134601851	+	0.2902351381	0.004390478896		0			NA	DMR			FALSE
cg11252555	chr19	49993865	-	0.2898854593	0.004016182889	RPL13AP5;SNORD35A;SNORD33;SNORD34;RPL13A	5	Body;TSS1500;TSS200		NA				FALSE
cg20174066	chr15	26108263	+	0.2895901911	0.003524862531	ATP10A	1	1stExon;5'UTR		NA		high-CpG:23659329-23660339		FALSE
cg08782337	chr7	193262	-	0.2894888588	0.001979971585	FAM20C	1	1stExon	Unclassified_Cell_type_specific	NA	DMR		Unclassified	TRUE
cg26056577	chr1	6526583	-	0.2894734292	0.000874172351	TNFRSF25;PLEKHG5	2	TSS1500;3'UTR		NA				FALSE
cg17896776	chr4	172733760	-	0.2894341942	0.00352407502	GALNTL6	1	TSS1500		NA	DMR			FALSE
cg13950829	chr10	11060652	-	0.2893621094	0.0001122152479	CUGBP2	1	Body	Unclassified_Cell_type_specific	NA			Unclassified	TRUE
cg10782923	chr12	56329731	-	0.2892722372	0.001345823641	DGKA	1	5'UTR	Unclassified_Cell_type_specific	NA			Unclassified	TRUE
cg02412399	chr5	88307760	+	0.2889326757	0.003083010255		0			TRUE				FALSE
cg16427107	chr15	75912924	+	0.2889190986	0.001701708247	SNUPN	1	Body	Gene_Associated_Cell_type_specific	TRUE			Gene_Associated	TRUE
cg10463150	chr4	185941601	+	0.2888803875	0.003119805054	HELT	1	Body		NA	DMR			FALSE
cg26170604	chr7	8482614	+	0.2887926939	0.0004565798661	NXPH1	1	Body		NA				FALSE
cg13167816	chr14	24601808	+	0.2887464345	0.003579005206	FITM1	1	Body	Unclassified_Cell_type_specific	NA			Unclassified	TRUE
cg18972849	chr4	134067789	+	0.2886615215	0.001208347882		0			TRUE				FALSE
cg15705813	chr2	70297499	-	0.288619552	0.001086639172		0		Unclassified_Cell_type_specific	TRUE			Unclassified	TRUE
cg07295964	chr5	175223982	+	0.2886033176	0.00332209693	CPLX2	1	5'UTR	Unclassified_Cell_type_specific	TRUE			Unclassified	TRUE
cg05500125	chr15	101390023	+	0.288451761	0.00216959848		0		Unclassified	TRUE		high-CpG:99207536-99207556	Unclassified	FALSE
cg08862035	chr2	2617432	+	0.2883591064	0.001874592773		0		Unclassified_Cell_type_specific	TRUE	DMR		Unclassified	TRUE
cg14677698	chr5	3197730	-	0.2883431564	0.0003489275721		0			NA				FALSE
cg00295182	chr1	2456436	+	0.2883026798	0.002422735832	PANK4	1	Body	Promoter_Associated	TRUE			Promoter_Associated	FALSE
cg04617251	chr11	98891756	-	0.2882668306	0.003720391008	CNTN5	1	TSS200		TRUE	DMR	high-CpG:98396789-98397012		FALSE
cg16241218	chr3	126243064	-	0.2882593305	0.0009862705859	CHST13	1	TSS200		TRUE		high-CpG:127725584-127725961		FALSE
cg24239329	chr13	36705622	+	0.2882084759	0.001281766753	DCLK1	1	TSS200		NA				FALSE
cg25061304	chr14	99700232	+	0.2881652021	0.001534670221	BCL11B	1	Body		TRUE				FALSE
cg17223520	chr1	32739114	+	0.2881471749	0.0007419691365	LCK	1	5'UTR;TSS1500		TRUE				FALSE
cg01146808	chr6	106551368	+	0.2881335187	0.00229153403	PRDM1	1	Body	Unclassified	NA	CDMR		Unclassified	FALSE
cg02043159	chr4	134070235	+	0.2881116361	0.0008217402227	PCDH10	1	TSS1500		NA	DMR			FALSE
cg07309864	chr17	73238441	+	0.2877992696	0.001887559361	GGA3	1	Body		NA				FALSE
cg20691205	chr13	36919674	-	0.2877624598	0.00132483449	SPG20	1	5'UTR	Promoter_Associated	NA	CDMR		Promoter_Associated	FALSE
cg16235995	chr14	32797149	+	0.2876971642	0.002219477846	AKAP6	1	TSS1500		NA				FALSE
cg23204296	chr5	9544782	+	0.2874469616	0.00208554383	SEMA5A	1	5'UTR	Unclassified	NA			Unclassified	FALSE
cg10823473	chr15	76630514	-	0.2874305025	0.00218403187	ISL2	1	Body		NA	DMR			FALSE
cg10580269	chr2	69056515	-	0.2873478298	0.0009125113091		0		Unclassified_Cell_type_specific	TRUE			Unclassified	TRUE
cg04500986	chr1	6526531	-	0.2871639484	0.001038986606	TNFRSF25;PLEKHG5	2	TSS1500;3'UTR		NA				FALSE
cg16018154	chr17	78863570	-	0.2869406244	0.0001170749312	RPTOR	1	Body	Unclassified_Cell_type_specific	NA			Unclassified	TRUE
cg14400498	chr14	85999933	-	0.2868643312	0.002150291342	FLRT2	1	5'UTR		NA		high-CpG:85069217-85070041		FALSE
cg25104613	chr1	20649108	+	0.2866362498	0.0006478543518	VWA5B1	1	Body	Promoter_Associated	NA			Promoter_Associated	FALSE
cg01168865	chr14	37641261	-	0.2865928764	0.00147685636	SLC25A21;LOC100129794	2	Body	Unclassified_Cell_type_specific	NA	DMR		Unclassified	TRUE
cg05384868	chr18	20714428	+	0.2865317414	0.002349924496	CABLES1	1	TSS1500;TSS200	Unclassified	NA	RDMR		Unclassified	FALSE
cg22078805	chr17	42432046	-	0.2865275823	0.00341112721	FAM171A2	1	Body	Unclassified_Cell_type_specific	NA	DMR		Unclassified	TRUE
cg13403724	chr19	50931343	-	0.2864704849	0.00482259495	SPIB	1	Body	Unclassified	NA	DMR		Unclassified	FALSE
cg15354065	chr12	56327217	+	0.2863726671	0.002769850454	DGKA	1	5'UTR	Unclassified	NA			Unclassified	FALSE
cg26664161	chr5	135265937	-	0.2860858959	0.00331891271	FBXL21	1	TSS200		TRUE	DMR	high-CpG:135293745-135293984		FALSE
cg14701643	chr12	52208721	-	0.2860503332	0.001788216821		0		Unclassified_Cell_type_specific	NA			Unclassified	TRUE
cg07475885	chr2	85107320	+	0.2859381017	0.002977116474	C2orf89	1	Body		NA				FALSE
cg27040700	chr8	91017761	+	0.2857979511	0.002040949223	DECR1	1	Body	Unclassified_Cell_type_specific	NA			Unclassified	TRUE
cg16602500	chr1	52889575	+	0.2857655361	7.95E-06	ZCCHC11	1	3'UTR	Promoter_Associated_Cell_type_specific	NA			Promoter_Associated	TRUE
cg19337852	chr19	38755293	-	0.2857223953	0.002832483359	SPINT2	1	5'UTR;1stExon		NA		high-CpG:43447052-43447389		FALSE
cg16865138	chr12	56732447	+	0.2855211449	0.0001147557616	IL23A	1	TSS1500	Promoter_Associated	TRUE			Promoter_Associated	FALSE
cg17250929	chr1	153513810	+	0.2855174215	0.0001971683588	S100A5	1	Body		NA				FALSE
cg15034345	chr2	5836111	-	0.2855046781	0.001093096177	SOX11	1	3'UTR;1stExon		NA				FALSE
cg07630255	chr15	75185989	-	0.2854647445	0.0003331720629	MPI	1	Body	Unclassified_Cell_type_specific	NA			Unclassified	TRUE
cg13062406	chr11	18813544	+	0.2853831696	0.0001905311761	PTPN5	1	TSS200		NA	DMR			FALSE
cg00900444	chr6	31548291	-	0.2853791761	0.001849322333		0		Promoter_Associated	NA			Promoter_Associated	FALSE
cg22202088	chr11	60870121	-	0.285018326	0.003312372441	CD5	1	Body	Promoter_Associated_Cell_type_specific	NA			Promoter_Associated	TRUE
cg23166765	chr7	73867948	-	0.2849693742	0.004192792745	GTF2IRD1	1	TSS200;TSS1500		NA				FALSE
cg08012521	chr17	46719864	-	0.2849193405	0.004157137566		0		Unclassified_Cell_type_specific	NA			Unclassified	TRUE
cg14430141	chr1	175568377	-	0.2849085862	0.004781413465	TNR	1	5'UTR		NA				FALSE
cg27423445	chr12	12879764	-	0.2848732758	0.00235821642	APOLD1	1	Body	Promoter_Associated_Cell_type_specific	NA			Promoter_Associated	TRUE
cg23251687	chr18	38971688	-	0.2848378522	0.002511252339		0			NA	DMR			FALSE
cg01598009	chr6	30286162	+	0.2848190413	0.003431806058	HCG18	1	Body		TRUE				FALSE
cg16166796	chr2	220174201	+	0.2847781293	0.0007029414142	PTPRN	1	TSS200		TRUE		high-CpG:219881937-219882505		FALSE
cg13409645	chr19	55866261	+	0.2846555337	0.0002421966616	COX6B2	1	TSS200	Unclassified	NA			Unclassified	FALSE
cg23079217	chr12	79257730	+	0.2846155131	0.003722262487	SYT1	1	TSS200;TSS1500	Unclassified_Cell_type_specific	NA	CDMR		Unclassified	TRUE
cg15941948	chr5	2751552	-	0.2846111929	0.002923825727	IRX2;C5orf38	2	1stExon;TSS1500;5'UTR	Unclassified_Cell_type_specific	NA		high-CpG:2804473-2804706	Unclassified	TRUE
cg22320365	chr17	36718198	+	0.2845957456	0.004051117591	SRCIN1	1	Body	Unclassified_Cell_type_specific	TRUE			Unclassified	TRUE
cg01062937	chr16	88537260	+	0.2845435343	6.66E-05	ZFPM1	1	Body	Promoter_Associated_Cell_type_specific	NA			Promoter_Associated	TRUE
cg03896589	chr2	56410288	+	0.2844637111	0.003322891426	CCDC85A	1	TSS1500	Unclassified	NA			Unclassified	FALSE
cg00204645	chr16	58060579	+	0.2843506754	0.0003688587453	MMP15	1	Body		NA				FALSE
cg26853401	chr4	84206199	+	0.284200262	0.004131099093	COQ2	1	TSS200	Promoter_Associated	NA			Promoter_Associated	FALSE
cg23441018	chr15	34657364	+	0.2841488708	0.003881893399	LPCAT4	1	Body		NA				FALSE
cg16201674	chr13	95364586	+	0.2841260899	0.002848315589	SOX21	1	TSS200		NA				FALSE
cg16573328	chr2	185463588	-	0.2838449314	0.003126400102	ZNF804A	1	1stExon;5'UTR		NA	DMR	high-CpG:185171695-185171971		FALSE
cg08465346	chr12	54441458	-	0.2837860876	0.004647999155	HOXC4	1	5'UTR	Unclassified_Cell_type_specific	NA	RDMR		Unclassified	TRUE
cg25449207	chr15	34611069	-	0.2837577783	0.002941310693	SLC12A6	1	Body;TSS200		NA				FALSE
cg25862644	chr10	77168553	+	0.2834974111	0.003382478113	C10orf41	1	Body		NA				FALSE
cg07085962	chr6	27280010	-	0.2832443309	0.004469164218	POM121L2	1	5'UTR;1stExon	Promoter_Associated	TRUE			Promoter_Associated	FALSE
cg27162435	chr17	7833163	+	0.2832097029	0.0007474552508	KCNAB3	1	TSS1500	Unclassified_Cell_type_specific	NA			Unclassified	TRUE
cg16429735	chr5	1268949	+	0.2831517367	3.45E-05	TERT	1	Body	Unclassified_Cell_type_specific	NA			Unclassified	TRUE
cg01981354	chr8	42748651	-	0.2830214593	0.001432873403	RNF170	1	5'UTR;Body	Unclassified_Cell_type_specific	NA	RDMR		Unclassified	TRUE
cg12367265	chr7	155791371	-	0.2829255632	0.00110913496		0			NA				FALSE
cg20659435	chr10	77156218	-	0.2827734214	0.004068368285		0		Unclassified_Cell_type_specific	NA	DMR		Unclassified	TRUE
cg01845036	chr5	141852077	-	0.282563528	0.00255352386		0		Unclassified_Cell_type_specific	TRUE			Unclassified	TRUE
cg18476604	chr22	30721543	-	0.2825216866	0.0006478543518	TBC1D10A	1	Body	Promoter_Associated_Cell_type_specific	TRUE			Promoter_Associated	TRUE
cg16471850	chr11	98891811	-	0.2824624456	0.002730888312	CNTN5	1	TSS200		TRUE	DMR			FALSE
cg26582643	chr20	9495404	+	0.2824416998	0.0007416059583	C20orf103	1	1stExon;5'UTR		TRUE	DMR			FALSE
cg13420112	chr20	62600654	-	0.282382781	0.0005237390228	ZNF512B	1	5'UTR	Unclassified	NA			Unclassified	FALSE
cg05920635	chr6	55039622	-	0.2821902178	0.003426204486	HCRTR2	1	Body		TRUE	DMR			FALSE
cg12858577	chr17	75385278	-	0.2818792205	0.001166746563	2009-09-01	1	5'UTR;Body		TRUE				FALSE
cg08430009	chr22	19138124	+	0.2817280185	0.002583112718	GSC2	1	TSS1500		NA	DMR			FALSE
cg00933182	chr17	43298345	-	0.2816649573	0.0005304667658	FMNL1	1	TSS1500	Promoter_Associated_Cell_type_specific	NA	RDMR		Promoter_Associated	TRUE
cg03329976	chr8	55370283	+	0.2816514616	0.004391020817	SOX17	1	TSS1500		NA				FALSE
cg16936289	chr17	29148918	+	0.2816311348	0.0002223699711	CRLF3	1	Body		NA				FALSE
cg13670601	chr12	85305408	+	0.281506804	0.002832925174	SLC6A15	1	5'UTR		NA	CDMR			FALSE
cg11502555	chr13	100627341	-	0.2814648044	0.002700459691		0			NA	CDMR			FALSE
cg24006126	chr1	155290813	-	0.2813624562	0.002746491813	RUSC1;C1orf104	2	5'UTR;Body	Gene_Associated	NA			Gene_Associated	FALSE
cg09635053	chr16	1031944	+	0.2811137277	0.003395895391	SOX8	1	1stExon		NA	DMR	high-CpG:971770-972064		FALSE
cg13124370	chr4	22517059	+	0.2808760498	0.0010474078	GPR125	1	Body		NA		high-CpG:22126112-22126211		FALSE
cg22112360	chr17	75368750	+	0.2807401764	0.0001442806554	2009-09-01	1	TSS1500;5'UTR;Body		NA				FALSE
cg16171838	chr2	158454083	+	0.280662363	0.001041375821	ACVR1C	1	TSS200;Body	Unclassified_Cell_type_specific	NA			Unclassified	TRUE
cg22736787	chr1	117452530	-	0.2804658622	0.002747517145	PTGFRN	1	TSS200	Unclassified_Cell_type_specific	TRUE		high-CpG:117253882-117254448	Unclassified	TRUE
cg11092487	chr20	33585188	-	0.2803893808	0.004180316738	MYH7B	1	Body		NA				FALSE
cg03986829	chr3	62358234	+	0.2803486781	0.002075741618	FEZF2	1	Body	Unclassified_Cell_type_specific	NA	DMR	high-CpG:62333253-62333284	Unclassified	TRUE
cg27392792	chr7	158380886	-	0.2802047839	0.002982184856	PTPRN2	1	TSS1500	Unclassified	NA			Unclassified	FALSE
cg26377281	chr12	4403352	+	0.2801623352	0.003652917614	CCND2	1	Body	Unclassified_Cell_type_specific	TRUE			Unclassified	TRUE
cg07543626	chr14	27067895	-	0.2801176484	0.002963891316	NOVA1	1	TSS1500		NA	CDMR			FALSE
cg07472750	chr13	31039592	+	0.2800043925	0.0006787671595	HMGB1	1	5'UTR		NA				FALSE
cg26838949	chr1	200985069	-	0.2799928858	0.001455822322	KIF21B	1	Body	Promoter_Associated_Cell_type_specific	TRUE			Promoter_Associated	TRUE
cg08018572	chr16	1014592	-	0.279979865	0.00377592588	LMF1	1	Body	Unclassified	NA			Unclassified	FALSE
cg15963552	chr3	99594931	-	0.2799714803	0.001126321929	C3orf26;FILIP1L;MIR548G	3	Body;1stExon;5'UTR	Promoter_Associated	NA		high-CpG:101077605-101077858	Promoter_Associated	FALSE
cg08200043	chr14	104856500	+	0.2799084147	0.001982870306		0		Unclassified_Cell_type_specific	NA			Unclassified	TRUE
cg10261205	chr11	289927	-	0.2798625729	0.00348451376	ATHL1	1	Body		NA				FALSE
cg12907983	chr2	152954650	-	0.2793587518	0.004847952538	CACNB4	1	Body	Unclassified_Cell_type_specific	NA			Unclassified	TRUE
cg04899175	chr12	117798748	-	0.2793270481	0.004399216656	NOS1	1	5'UTR		NA				FALSE
cg27297263	chr6	86160468	+	0.2791314941	0.003268593167	NT5E	1	Body	Unclassified	NA			Unclassified	FALSE
cg09465746	chr3	6904386	-	0.2791091767	0.004758673958	GRM7	1	Body		NA				FALSE
cg24211504	chr6	100903575	-	0.2787610214	0.004058656045	SIM1	1	Body		TRUE	RDMR			FALSE
cg00734483	chr21	42539961	-	0.2787553232	0.00491170203	BACE2	1	1stExon;5'UTR	Unclassified_Cell_type_specific	NA			Unclassified	TRUE
cg08526991	chr2	5831394	-	0.2785734767	0.002798234401	SOX11	1	TSS1500		NA				FALSE
cg02544002	chr3	129323778	+	0.2785545296	0.002479654082	PLXND1	1	Body		NA				FALSE
cg15269503	chr11	69924390	+	0.2785038641	0.003161267125	ANO1	1	TSS200		NA				FALSE
cg03050965	chr1	101705237	-	0.2784930602	0.002450031522	S1PR1	1	Body	Promoter_Associated	NA			Promoter_Associated	FALSE
cg10390305	chr15	70878049	-	0.2784342277	0.0004188107656		0		Unclassified_Cell_type_specific	TRUE			Unclassified	TRUE
cg23687000	chr21	38071673	+	0.2784319865	0.001340274709	SIM2	1	TSS1500		NA		high-CpG:36993316-36993653		FALSE
cg07912789	chr12	3600273	+	0.278422086	0.00217972011	PRMT8	1	TSS200		NA				FALSE
cg23032421	chr3	3152038	+	0.2783962799	0.001751550788	IL5RA	1	5'UTR;1stExon		TRUE				FALSE
cg24872782	chr5	15500249	-	0.2782760392	0.001636562382	FBXL7	1	TSS200		NA	DMR	high-CpG:15553208-15553770		FALSE
cg02553663	chr17	80291775	+	0.2781633689	0.001089448047	SECTM1	1	5'UTR;1stExon		TRUE		high-CpG:77884899-77885192		FALSE
cg00898683	chr2	25474675	+	0.2778410872	0.0003688587453	DNMT3A	1	Body		NA				FALSE
cg21055528	chr6	31549631	+	0.2775592145	0.001247548571	LTB	1	Body	Promoter_Associated	NA			Promoter_Associated	FALSE
cg12840502	chr22	30116919	+	0.2774601687	0.003055229745	CABP7	1	Body	Unclassified_Cell_type_specific	NA	DMR		Unclassified	TRUE
cg10894483	chr22	44257997	-	0.2773962202	0.002529523783	SULT4A1	1	Body		NA	DMR			FALSE
cg06019763	chr6	25028080	-	0.2773208094	0.0008577917386		0			NA				FALSE
cg06887580	chr6	31550699	-	0.2773125407	0.002004646882	LTB	1	TSS1500	Promoter_Associated	NA			Promoter_Associated	FALSE
cg01087239	chr19	18385502	+	0.2772545643	0.004949998821	KIAA1683	1	TSS200	Unclassified	TRUE			Unclassified	FALSE
cg06458358	chr8	1772264	-	0.277153713	0.004026057264	ARHGEF10	1	1stExon;5'UTR	Unclassified_Cell_type_specific	NA			Unclassified	TRUE
cg17838026	chr19	50832861	+	0.2768664447	0.00302952852	KCNC3	1	TSS1500	Unclassified	NA	CDMR		Unclassified	FALSE
cg19533294	chr4	87857667	-	0.2765181509	0.004152316006	AFF1	1	5'UTR	Promoter_Associated	NA	RDMR		Promoter_Associated	FALSE
cg24500900	chr20	61051423	-	0.2764841416	0.0001958873371	GATA5	1	TSS1500		NA				FALSE
cg25644556	chr7	27209582	-	0.2764552043	0.0009854572081	MIR196B	1	TSS1500	Unclassified_Cell_type_specific	NA			Unclassified	TRUE
cg05676541	chr3	89156676	+	0.2764417351	0.001982870306	EPHA3	1	5'UTR;1stExon		TRUE	DMR			FALSE
cg11343211	chr17	15686309	-	0.2763396516	0.001075300438		0			NA	DMR			FALSE
cg00929860	chr10	73846448	-	0.27614951	0.002884375166	SPOCK2	1	3'UTR;Body		NA	RDMR			FALSE
cg14790600	chr6	106634304	+	0.2760002979	0.0003914670221	ATG5	1	3'UTR		TRUE				FALSE
cg04886595	chr17	27332879	-	0.2759587211	0.0002817616893	SEZ6	1	1stExon	Unclassified_Cell_type_specific	NA			Unclassified	TRUE
cg11165881	chr3	238048	+	0.275907411	0.0005992353723	CHL1	1	TSS1500		NA	RDMR			FALSE
cg03754165	chr2	60780427	-	0.2758173109	0.003333916046	BCL11A	1	1stExon;5'UTR		NA				FALSE
cg16101008	chr1	10698719	+	0.2756663505	0.004700339486	CASZ1	1	3'UTR		NA				FALSE
cg00539976	chr5	1878508	-	0.2755683348	0.002685209664	IRX4	1	Body		NA		high-CpG:1931489-1931509		FALSE
cg21417130	chr1	19400922	-	0.2755182914	0.001039415154		0		Unclassified_Cell_type_specific	TRUE			Unclassified	TRUE
cg05007549	chr4	81103968	-	0.2755026478	0.003379319407		0			NA				FALSE
cg13651986	chr2	175548447	+	0.2754736318	0.003759904868	WIPF1	1	TSS1500	Promoter_Associated	NA	DMR		Promoter_Associated	FALSE
cg10553204	chr2	20871195	-	0.2754415206	0.0019503196	GDF7	1	3'UTR	Unclassified_Cell_type_specific	NA			Unclassified	TRUE
cg11525252	chr1	158041312	+	0.2753836743	0.0005042116807	KIRREL	1	Body		TRUE				FALSE
cg13519902	chr3	50639079	+	0.2753270904	0.004928109292		0		Promoter_Associated	TRUE			Promoter_Associated	FALSE
cg01138448	chr15	45028595	+	0.2750329801	0.002720630157	TRIM69	1	5'UTR;1stExon		TRUE				FALSE
cg06443533	chr1	1182424	+	0.2750235641	0.00205050049	FAM132A	1	TSS1500	Unclassified_Cell_type_specific	NA			Unclassified	TRUE
cg20914464	chr18	31803674	+	0.2749898102	0.00317485298	NOL4	1	TSS1500		NA				FALSE
cg19298856	chr19	49979789	-	0.2748925201	0.000820791791	FLT3LG	1	Body	Promoter_Associated	NA			Promoter_Associated	FALSE
cg03238298	chr18	32073112	+	0.2748038194	0.001418994109	DTNA	1	TSS200		NA				FALSE
cg14122138	chr17	36719737	+	0.2747690487	0.002718380568	SRCIN1	1	Body	Unclassified_Cell_type_specific	NA			Unclassified	TRUE
cg16683160	chr1	87617710	-	0.2747551038	0.003454384374	LOC339524	1	Body	Unclassified	TRUE			Unclassified	FALSE
cg00540464	chr19	16655751	-	0.2745741117	0.0006356920944		0			NA				FALSE
cg19622874	chr14	85998492	+	0.2742581323	0.003267500301	FLRT2	1	5'UTR		NA	CDMR			FALSE
cg17142722	chr1	1363280	+	0.274219211	0.00377592588		0		Unclassified	NA			Unclassified	FALSE
cg20230721	chr7	93519855	-	0.2741041829	0.004121053354	TFPI2	1	Body		NA				FALSE
cg12544020	chr12	15941292	+	0.2740943389	0.0001905311761	EPS8	1	5'UTR	Promoter_Associated_Cell_type_specific	NA			Promoter_Associated	TRUE
cg19258784	chr3	79067596	+	0.274042695	0.002785639981	ROBO1	1	1stExon;Body		NA	DMR			FALSE
cg25189764	chr6	112079056	-	0.2738857791	0.00470161076	FYN	1	5'UTR		TRUE				FALSE
cg02359160	chr1	45189875	+	0.273756725	0.002976115133	C1orf228	1	Body	Promoter_Associated	NA			Promoter_Associated	FALSE
cg01294808	chr5	3599686	-	0.2734538079	0.004554563025	IRX1	1	Body		NA				FALSE
cg14684709	chr13	100547249	+	0.2732274959	0.004534619684	CLYBL	1	3'UTR	Unclassified_Cell_type_specific	NA			Unclassified	TRUE
cg10469329	chr4	170947241	+	0.2732087254	0.0012599388	MFAP3L	1	5'UTR		NA				FALSE
cg26868097	chr16	84118667	+	0.2730937491	0.003905658262	MBTPS1	1	Body	Gene_Associated	NA			Gene_Associated	FALSE
cg12896170	chr6	28890069	+	0.2729076612	0.000375471948	TRIM27	1	Body	Promoter_Associated	NA			Promoter_Associated	FALSE
cg23316253	chr10	8076277	-	0.2726338835	0.0006139768117		0			NA				FALSE
cg09373037	chr10	46970625	+	0.272597548	0.004155345445	SYT15	1	TSS200	Unclassified_Cell_type_specific	TRUE	DMR		Unclassified	TRUE
cg20331980	chr6	149554503	-	0.2725249866	0.001599428776		0		Unclassified_Cell_type_specific	TRUE			Unclassified	TRUE
cg14214797	chr14	91860613	-	0.2724716808	0.0002500877507	CCDC88C	1	Body		TRUE				FALSE
cg02396224	chr1	10698794	-	0.2724656636	0.003225616403	CASZ1	1	3'UTR		NA				FALSE
cg19396878	chr19	40973371	+	0.2723788639	0.004509340236	SPTBN4	1	5'UTR		NA				FALSE
cg08207377	chr19	19281140	-	0.2722420492	0.00217972011	LOC729991-MEF2B;MEF2B	2	Body;5'UTR;TSS200	Unclassified	NA			Unclassified	FALSE
cg03541338	chr10	121301343	+	0.2722059736	7.78E-05	RGS10	1	Body	Promoter_Associated	NA			Promoter_Associated	FALSE
cg13708298	chr6	24900051	-	0.2721358913	0.003721195224	FAM65B	1	5'UTR		TRUE				FALSE
cg12839172	chr4	16085077	+	0.2719703528	0.001633591957	PROM1	1	5'UTR		TRUE		high-CpG:15694060-15695184		FALSE
cg04585612	chr16	88449996	-	0.2719119549	0.00424669486		0		Unclassified	NA			Unclassified	FALSE
cg02192967	chr4	90758406	+	0.2718688107	0.002722785535	SNCA	1	TSS1500;5'UTR;TSS200	Unclassified_Cell_type_specific	NA	DMR		Unclassified	TRUE
cg17178761	chr17	55682851	+	0.271795029	0.002561213291	MSI2	1	Body	Unclassified_Cell_type_specific	TRUE			Unclassified	TRUE
cg25412831	chr11	27742138	+	0.2717596309	0.0007689872739	BDNF	1	Body;5'UTR;TSS1500;1stExon		NA				FALSE
cg19432993	chr7	27143287	+	0.2716262651	0.004429004235	HOXA2	1	TSS1500		NA	RDMR			FALSE
cg06606318	chr1	27339314	-	0.2715944225	0.0007935824749	FAM46B	1	5'UTR;1stExon	Unclassified_Cell_type_specific	NA			Unclassified	TRUE
cg12781700	chr17	42733729	-	0.2715474687	0.002009070085	C17orf104	1	TSS200	Unclassified	TRUE			Unclassified	FALSE
cg24065807	chr14	22978729	-	0.2714866216	0.001404052205		0			TRUE				FALSE
cg04981696	chr16	16044519	-	0.2714471373	0.002177610171	ABCC1	1	Body	Promoter_Associated	NA			Promoter_Associated	FALSE
cg20808613	chr15	89168305	-	0.2712798218	0.00388297926	AEN	1	5'UTR	Promoter_Associated	NA			Promoter_Associated	FALSE
cg00055617	chr17	80273685	+	0.2712147268	8.46E-05	CD7	1	Body	Unclassified_Cell_type_specific	NA			Unclassified	TRUE
cg10946669	chr4	20253130	-	0.2711735115	0.003986254785		0			NA	DMR			FALSE
cg08404225	chr3	3151899	-	0.2711265732	0.00142051509	IL5RA	1	5'UTR;1stExon		TRUE				FALSE
cg03734437	chr8	97173526	-	0.2711016217	0.0009899906275	GDF6	1	TSS1500	Unclassified_Cell_type_specific	NA	DMR		Unclassified	TRUE
cg22113930	chr15	26108410	+	0.2710592025	0.004529151354	ATP10A	1	TSS200		NA		high-CpG:23659329-23660339		FALSE
cg25818292	chr21	22370758	-	0.2710036501	0.002042516855	NCAM2	1	5'UTR;1stExon	Unclassified_Cell_type_specific	NA		high-CpG:21292481-21292652	Unclassified	TRUE
cg26669806	chr19	18899483	-	0.2709859729	0.003555409999	COMP	1	Body		TRUE	DMR			FALSE
cg02824451	chr19	33717675	-	0.2709806764	0.00185234128	SLC7A10	1	TSS1500		TRUE				FALSE
cg01113988	chr6	106035528	+	0.2709180065	0.002129695229		0		Unclassified_Cell_type_specific	NA			Unclassified	TRUE
cg09656274	chr10	133786923	+	0.2707833017	0.0009821610586	BNIP3	1	Body		TRUE				FALSE
cg05367846	chr22	18507520	+	0.2707625808	0.001178995254	MICAL3	1	TSS200	Unclassified	NA			Unclassified	FALSE
cg07777347	chr3	194361833	-	0.2706886817	0.001893508269	LSG1	1	3'UTR	Gene_Associated_Cell_type_specific	NA			Gene_Associated	TRUE
cg19974227	chr4	3371876	-	0.2705914064	0.004021057654	RGS12	1	Body;5'UTR;1stExon	Promoter_Associated	TRUE			Promoter_Associated	FALSE
cg18691800	chr6	17281015	+	0.2704489438	0.004666234722	RBM24	1	TSS1500		NA	DMR			FALSE
cg23489236	chr5	1536491	-	0.2703905201	0.0002680266231		0		Promoter_Associated	TRUE			Promoter_Associated	FALSE
cg06169131	chr10	103536348	+	0.2703614201	0.00196216123	FGF8	1	TSS1500	Unclassified	NA			Unclassified	FALSE
cg15713103	chr1	933685	+	0.2700244968	0.004601443332		0			NA	DMR			FALSE
cg23128495	chr12	106254483	-	0.2696669609	0.001001330499		0			TRUE				FALSE
cg22277636	chr2	218621320	+	0.2696423322	0.001735019207	DIRC3	1	TSS200	Unclassified_Cell_type_specific	NA			Unclassified	TRUE
cg12191293	chr12	56882314	-	0.2695060533	0.002685209664	GLS2	1	TSS200	Unclassified	NA			Unclassified	FALSE
cg21496658	chr3	154797677	+	0.2694595015	0.002030833936	MME	1	TSS1500;TSS200;5'UTR	Unclassified_Cell_type_specific	NA	DMR	high-CpG:156280338-156280801	Unclassified	TRUE
cg05295038	chr20	61340107	-	0.2693533058	0.001657251565	NTSR1	1	TSS200	Unclassified	TRUE		high-CpG:60810222-60810619	Unclassified	FALSE
cg25943503	chr13	36705608	+	0.2693286729	0.003897432075	DCLK1	1	TSS200		NA				FALSE
cg16727231	chr6	139485336	+	0.2691240013	0.004862349468	HECA	1	Body	Unclassified_Cell_type_specific	NA			Unclassified	TRUE
cg12030031	chr6	6614798	+	0.2691019987	0.0005474136955	LOC285780;LY86	2	Body	Promoter_Associated_Cell_type_specific	NA			Promoter_Associated	TRUE
cg01500844	chr19	11530060	-	0.2690915191	0.003854172244	RGL3	1	TSS200		NA				FALSE
cg06163425	chr10	131761150	-	0.2690001687	0.003795115858	EBF3	1	Body		NA	RDMR			FALSE
cg27504802	chr1	231298651	+	0.2689416121	0.004031539126	TRIM67	1	TSS200		NA	DMR			FALSE
cg03059131	chr15	60296996	+	0.2689117452	0.004118471683	FOXB1	1	5'UTR		TRUE	DMR			FALSE
cg10197432	chr6	146920119	+	0.2688042944	0.001337261822	C6orf103	1	TSS200		TRUE				FALSE
cg18445438	chr11	118790354	+	0.2686217925	0.003864595091		0		Unclassified_Cell_type_specific	TRUE			Unclassified	TRUE
cg18011364	chr7	103630086	+	0.2684477924	0.001917434314	RELN	1	TSS200		NA	DMR	high-CpG:103416985-103417447		FALSE
cg05519606	chr6	143176015	+	0.2684259524	0.001037955397	HIVEP2	1	5'UTR		TRUE				FALSE
cg07978738	chr10	116298339	-	0.2683844595	0.001671145015	ABLIM1	1	Body	Unclassified_Cell_type_specific	TRUE			Unclassified	TRUE
cg22179015	chr5	148960866	-	0.268293954	0.002150113848	FLJ41603	1	TSS1500	Unclassified_Cell_type_specific	TRUE			Unclassified	TRUE
cg23169957	chr20	13976106	-	0.2682919614	0.00379949876	MACROD2	1	TSS200		TRUE				FALSE
cg14411221	chr14	64064608	+	0.2680909893	0.000577929218	WDR89	1	3'UTR	Gene_Associated_Cell_type_specific	NA			Gene_Associated	TRUE
cg26334154	chr3	42132310	+	0.2680120412	0.002378947731	TRAK1	1	TSS1500		NA				FALSE
cg07434402	chr11	84431535	+	0.267804809	0.003690578789	DLG2	1	Body		NA	DMR			FALSE
cg12560987	chr7	1287065	-	0.2677761634	0.004300585469		0			NA	DMR			FALSE
cg11019014	chr6	30460798	-	0.2677143115	0.001258741865	HLA-E	1	3'UTR		NA				FALSE
cg23633330	chr1	207510679	-	0.2676590457	0.0003489275721	CD55	1	Body	Gene_Associated	NA			Gene_Associated	FALSE
cg20086579	chr19	11665102	-	0.2675425063	0.003870886466	ELOF1	1	Body		NA				FALSE
cg17797372	chr15	101419654	-	0.2674496845	0.001477338584	ALDH1A3	1	TSS1500	Unclassified_Cell_type_specific	NA			Unclassified	TRUE
cg13721589	chr17	17716006	+	0.2674139278	0.0005113054279	SREBF1	1	Body	Unclassified	NA			Unclassified	FALSE
cg23934404	chr13	112758491	-	0.2674106155	0.002985759274		0			NA	DMR			FALSE
cg04739647	chr2	176987462	-	0.2673835917	0.001288553028	HOXD9	1	5'UTR;1stExon	Unclassified_Cell_type_specific	TRUE		high-CpG:176695692-176695717	Unclassified	TRUE
cg17123690	chr19	55951801	+	0.2673252767	0.004410893303	SHISA7	1	Body		NA				FALSE
cg05210266	chr8	65282507	-	0.2672627146	0.00383370175		0			NA				FALSE
cg04396112	chr7	2151007	-	0.26703377	0.001115857547	MAD1L1	1	Body		NA				FALSE
cg23713724	chr4	21306051	+	0.2670113457	0.002226737107	KCNIP4	1	Body;TSS1500;5'UTR		NA				FALSE
cg24909466	chr13	110961069	+	0.266987345	0.0006251465773	COL4A2	1	Body		NA	CDMR			FALSE
cg02172150	chr7	70597774	+	0.2668631593	0.004027437378	WBSCR17	1	TSS200		NA				FALSE
cg11158057	chr1	239549798	-	0.2668587041	0.002595667756		0			NA				FALSE
cg18104012	chr3	62358241	+	0.2667772674	0.0008692166487	FEZF2	1	Body	Unclassified_Cell_type_specific	NA	DMR	high-CpG:62333253-62333284	Unclassified	TRUE
cg01655958	chr14	73709663	-	0.2666974752	0.002998178576	PAPLN	1	Body		NA				FALSE
cg19110902	chr6	30698936	-	0.2666001622	0.001414989087	FLOT1	1	Body	Promoter_Associated	NA			Promoter_Associated	FALSE
cg15207422	chr19	19280969	+	0.2664956628	0.0004876047409	LOC729991-MEF2B;MEF2B	2	Body;5'UTR	Unclassified	NA			Unclassified	FALSE
cg15644174	chr5	72416469	+	0.2664517406	0.003555724531	TMEM171	1	5'UTR;1stExon		NA		high-CpG:72452131-72452254		FALSE
cg19423622	chr7	158362729	+	0.2662191096	0.004096044306	PTPRN2	1	Body	Unclassified_Cell_type_specific	NA	DMR		Unclassified	TRUE
cg08890418	chr1	21044141	+	0.266169698	0.003566245468	KIF17	1	1stExon	Unclassified_Cell_type_specific	NA	DMR		Unclassified	TRUE
cg06217245	chr20	33103252	-	0.2661351801	0.003688544958	DYNLRB1	1	TSS1500	Promoter_Associated	NA			Promoter_Associated	FALSE
cg15514918	chr1	236087201	-	0.2660295171	0.0001738015863		0		Unclassified_Cell_type_specific	TRUE			Unclassified	TRUE
cg26526374	chr10	109674854	-	0.2660121656	0.004862349468		0			NA	DMR			FALSE
cg08839858	chr10	23216843	+	0.2658778702	0.002925073432	ARMC3	1	TSS200	Unclassified	TRUE	DMR		Unclassified	FALSE
cg01890845	chr11	8102475	+	0.2658372047	0.0007403735474	TUB	1	TSS1500;Body	Unclassified_Cell_type_specific	TRUE	DMR		Unclassified	TRUE
cg24877093	chr21	48081686	+	0.2658148447	0.002383626327	PRMT2	1	Body	Unclassified	NA		high-CpG:46906047-46906236	Unclassified	FALSE
cg17697633	chr6	10420079	-	0.2657936464	0.003125604723	TFAP2A	1	TSS1500		NA	DMR			FALSE
cg04118190	chr2	96812528	-	0.265644006	0.001745246786	DUSP2	1	TSS1500	Promoter_Associated	NA			Promoter_Associated	FALSE
cg10055771	chr1	150254869	-	0.2656246764	0.002443079316	C1orf51	1	TSS1500	Promoter_Associated	NA			Promoter_Associated	FALSE
cg14998335	chr22	20792255	+	0.265592535	0.0042209243	SCARF2	1	TSS200		NA	DMR	high-CpG:19122058-19122256		FALSE
cg04905434	chr8	144512773	-	0.2655224463	0.003553008417	MAFA	1	TSS200		NA				FALSE
cg05743346	chr7	71800987	+	0.2655197183	0.004144090609	CALN1	1	5'UTR;Body		NA				FALSE
cg09623400	chr20	24450353	+	0.2654785382	0.001593140046	TMEM90B	1	5'UTR;1stExon		NA		high-CpG:24398269-24398483		FALSE
cg07235774	chr6	43110907	-	0.2654495365	0.0002125717993	PTK7	1	Body	Unclassified	TRUE			Unclassified	FALSE
cg07567724	chr1	153777721	+	0.2654315723	0.002124576253	GATAD2B	1	3'UTR		TRUE				FALSE
cg09825327	chr1	211503219	+	0.2650954454	0.001415571332	TRAF5	1	5'UTR	Promoter_Associated_Cell_type_specific	TRUE			Promoter_Associated	TRUE
cg11163901	chr10	134599807	+	0.2650566954	0.003855764166	NKX6-2	1	TSS1500	Unclassified_Cell_type_specific	NA	DMR		Unclassified	TRUE
cg04712321	chr8	23312916	+	0.2648331545	0.001402778582	ENTPD4	1	5'UTR	Promoter_Associated_Cell_type_specific	NA			Promoter_Associated	TRUE
cg11692124	chr17	79316097	+	0.2648223484	0.002919069099		0			NA				FALSE
cg15182360	chr13	61989737	+	0.2647900106	0.004152316006	PCDH20	1	TSS200		NA	DMR			FALSE
cg02645710	chr12	85430085	-	0.2646291248	0.003676875972	TSPAN19;LRRIQ1	2	TSS200	Unclassified_Cell_type_specific	NA	DMR		Unclassified	TRUE
cg16670554	chr15	68118985	-	0.2646174569	0.003067751364	LBXCOR1	1	Body	Unclassified_Cell_type_specific	TRUE	DMR		Unclassified	TRUE
cg17988460	chr10	134600277	-	0.2645961388	0.002163466561	NKX6-2	1	TSS1500	Unclassified_Cell_type_specific	NA			Unclassified	TRUE
cg07512361	chr7	101944430	-	0.2645166506	0.001633591957	SH2B2	1	Body		NA				FALSE
cg13557668	chr5	135265931	-	0.2644712788	0.00417792984	FBXL21	1	TSS200		TRUE	DMR	high-CpG:135293745-135293984		FALSE
cg00564737	chr1	196847182	-	0.264448545	0.001258741865		0			NA				FALSE
cg04945945	chr17	76129402	+	0.2644435498	0.00013396547	TMC8;TMC6	2	Body;TSS1500		NA				FALSE
cg15458504	chr1	24828534	-	0.2643605216	0.003639212542	RCAN3	1	TSS1500		NA				FALSE
cg19592921	chr20	55841544	-	0.2642788549	0.002637178284	BMP7	1	1stExon;5'UTR		NA	DMR	high-CpG:55274689-55275091		FALSE
cg10133462	chr4	1305113	+	0.2642431346	0.003680980084	MAEA	1	Body	Unclassified_Cell_type_specific	NA			Unclassified	TRUE
cg08702915	chr1	76253688	+	0.2641436485	0.0001508804369	RABGGTB;SNORD45B	2	Body;TSS1500		NA				FALSE
cg21697851	chr21	38076869	-	0.2641306854	0.003682893758	SIM2	1	Body		NA	DMR			FALSE
cg18724912	chr7	75357247	+	0.264113009	0.004563853442	HIP1	1	Body	Unclassified_Cell_type_specific	TRUE			Unclassified	TRUE
cg06097077	chr3	173920226	-	0.2640790394	0.002384825433	NLGN1	1	Body		TRUE				FALSE
cg16397794	chr10	28032282	+	0.263967957	0.001816569281	MKX	1	Body		NA	DMR			FALSE
cg11326415	chr3	108019540	+	0.2639224824	0.0006855660526		0			TRUE				FALSE
cg26163153	chr4	40197912	+	0.2638925789	0.002763321409	RHOH	1	TSS1500		NA				FALSE
cg06978388	chr20	62600831	+	0.2637209925	0.0006337769268	ZNF512B	1	5'UTR	Unclassified	NA			Unclassified	FALSE
cg27058486	chr19	34112683	-	0.2636588411	0.004801876631	CHST8	1	TSS200	Unclassified_Cell_type_specific	NA	DMR		Unclassified	TRUE
cg04138502	chr3	123167522	-	0.26358472	0.002562518778	ADCY5	1	TSS200		NA				FALSE
cg13142700	chr3	11034501	-	0.2633579052	0.003923170183	SLC6A1	1	1stExon;5'UTR		NA	DMR			FALSE
cg24310959	chr20	37054880	-	0.2632878008	0.0005042116807	LOC388796;SNORA71B	2	Body;TSS1500		NA				FALSE
cg15825116	chr2	223169586	+	0.2629958417	0.003078706294	CCDC140	1	3'UTR	Unclassified_Cell_type_specific	NA	RDMR		Unclassified	TRUE
cg02032778	chr7	29186228	+	0.2629182433	0.003652917614	CPVL	1	TSS200		TRUE				FALSE
cg01181415	chr12	16757954	-	0.2629044942	0.001215847958	LMO3	1	5'UTR		NA	CDMR	low-CpG:16649211-16649605		FALSE
cg10325497	chr1	32739049	+	0.2628838576	0.0005534334371	LCK	1	5'UTR;TSS1500		TRUE				FALSE
cg09379146	chr3	156395056	+	0.2628685981	0.003383784844	TIPARP	1	5'UTR	Promoter_Associated	NA	RDMR		Promoter_Associated	FALSE
cg00645755	chr7	1514031	+	0.2628596512	8.05E-05	INTS1	1	Body	Gene_Associated	NA			Gene_Associated	FALSE
cg14522718	chr9	130868874	+	0.2627646981	0.002461876237	SLC25A25	1	Body	Gene_Associated_Cell_type_specific	NA			Gene_Associated	TRUE
cg24540603	chr6	31547917	+	0.2626409181	0.001839870084		0		Promoter_Associated	NA			Promoter_Associated	FALSE
cg24717325	chr6	28784509	+	0.2625424352	0.003131972708		0			NA				FALSE
cg15240082	chr22	45680687	-	0.2625195694	0.00352980005	UPK3A	1	TSS200	Unclassified_Cell_type_specific	TRUE			Unclassified	TRUE
cg14328457	chr17	37381475	+	0.2625043043	0.003250690832	STAC2	1	Body		TRUE	DMR			FALSE
cg12457040	chr2	96012592	+	0.2624245968	0.004410893303	KCNIP3	1	TSS200;Body		NA				FALSE
cg04602696	chr16	88846723	+	0.2623840877	0.0005992353723	FAM38A	1	Body		TRUE				FALSE
cg26336265	chr6	25042955	-	0.2622933699	0.003645119184		0		Promoter_Associated	NA			Promoter_Associated	FALSE
cg18771357	chr13	107186870	+	0.2622336452	0.001915518045	EFNB2	1	Body		NA				FALSE
cg24588482	chr1	160370253	-	0.2621885641	0.0009359377834	VANGL2	1	TSS200	Unclassified	NA			Unclassified	FALSE
cg14306734	chr18	34833938	-	0.2621835837	0.004581938133	BRUNOL4	1	Body	Unclassified_Cell_type_specific	NA			Unclassified	TRUE
cg26998529	chr14	99720750	+	0.2620925763	0.0001605909484	BCL11B	1	Body		TRUE				FALSE
cg25203481	chr11	2891082	+	0.2619323373	0.002555228108	KCNQ1DN	1	TSS200		NA				FALSE
cg07205589	chr18	21597456	-	0.2619126956	0.002006069082	TTC39C	1	Body;5'UTR		TRUE	RDMR			FALSE
cg16429214	chr17	74266574	-	0.2618372451	0.0003688587453	FAM100B	1	Body		NA				FALSE
cg24998078	chr1	239549600	-	0.2617782673	0.001455607522		0			NA				FALSE
cg01634544	chr14	71128147	-	0.2614684276	0.002045923324	TTC9	1	Body	Unclassified_Cell_type_specific	TRUE			Unclassified	TRUE
cg07209550	chr5	79070077	-	0.2612233287	0.001881479333	CMYA5	1	Body		TRUE				FALSE
cg10505658	chr17	80084571	-	0.261104675	0.001938126604	CCDC57	1	Body	Unclassified_Cell_type_specific	NA			Unclassified	TRUE
cg26487582	chr4	25322200	+	0.261012303	0.001480675603	ZCCHC4	1	Body		TRUE				FALSE
cg14488905	chr8	32406789	-	0.2609990614	0.001391105304	NRG1	1	Body	Unclassified	NA	DMR		Unclassified	FALSE
cg08876085	chr2	239360713	-	0.2608922111	0.0003710905882	ASB1	1	3'UTR		NA				FALSE
cg15993383	chr3	123167507	-	0.2608160464	0.003189817115	ADCY5	1	TSS200		NA				FALSE
cg16246188	chr11	113947203	-	0.2608143149	0.003953124	ZBTB16	1	Body	Promoter_Associated	NA			Promoter_Associated	FALSE
cg05835276	chr12	57619364	+	0.2606412255	0.003369705011	NXPH4	1	Body	Unclassified_Cell_type_specific	NA	RDMR		Unclassified	TRUE
cg07832473	chr5	33936253	+	0.2605012913	0.004263735877	RXFP3	1	TSS1500	Unclassified_Cell_type_specific	TRUE	DMR		Unclassified	TRUE
cg22763718	chr13	53422780	+	0.2603492828	0.000881863778	PCDH8	1	TSS200		TRUE				FALSE
cg20292547	chr20	55841342	+	0.260247813	0.00367260986	BMP7	1	1stExon;5'UTR		NA	DMR	high-CpG:55274689-55275091		FALSE
cg02767771	chr10	135043492	-	0.2601614137	0.001075300438	UTF1	1	TSS1500	Unclassified_Cell_type_specific	NA	DMR		Unclassified	TRUE
cg09109520	chr16	57673258	-	0.2601368879	0.003997036986	GPR56	1	5'UTR;1stExon		NA				FALSE
cg13428480	chr1	160370208	-	0.2601264071	0.002329737888	VANGL2	1	TSS200	Unclassified	NA			Unclassified	FALSE
cg00472814	chr21	28217676	+	0.2600689102	0.003879098194	ADAMTS1	1	1stExon;5'UTR		NA	DMR	high-CpG:27139530-27139604		FALSE
cg12626242	chr11	2098860	+	0.2598575203	0.002271715294		0			NA	RDMR			FALSE
cg14239983	chr11	121337384	-	0.2597247934	0.004064929229	SORL1	1	Body		TRUE				FALSE
cg00745399	chr19	52839924	+	0.2597173009	0.003545831997	ZNF610	1	5'UTR		NA	DMR			FALSE
cg24154699	chr19	55141366	-	0.2595954388	0.002248210321	LILRB1	1	TSS1500;5'UTR		NA				FALSE
cg15611912	chr10	121300857	-	0.2595940707	0.00258833993	RGS10	1	Body		NA	CDMR			FALSE
cg04541368	chr5	92909429	+	0.2595483255	0.002671325364	FLJ42709	1	Body		TRUE	CDMR			FALSE
cg19092981	chr22	19751654	+	0.259538792	0.004987274721	TBX1	1	Body		TRUE	RDMR			FALSE
cg17429772	chr7	158269409	+	0.2594673792	0.001242220904	PTPRN2	1	Body		NA				FALSE
cg06211724	chr1	183155437	-	0.2593144159	0.001583384123	LAMC2	1	1stExon;5'UTR		TRUE				FALSE
cg18289710	chr11	103811641	-	0.2592816801	0.002854060416	PDGFD	1	Body		TRUE				FALSE
cg27540367	chr19	41848134	-	0.2592607936	0.0008060600463	TGFB1	1	Body		NA		low-CpG:46539960-46540031		FALSE
cg08707875	chr1	224575077	-	0.2591658411	0.001031673768	WDR26	1	3'UTR	Unclassified_Cell_type_specific	NA			Unclassified	TRUE
cg11789612	chr15	41794412	+	0.2590723058	0.0005725139305	ITPKA	1	Body		TRUE				FALSE
cg17967577	chr13	88324711	+	0.2590439537	0.004783419133	SLITRK5	1	TSS200		NA	DMR			FALSE
cg18156204	chr17	71948613	-	0.2590275498	0.003988770208		0		Unclassified_Cell_type_specific	NA			Unclassified	TRUE
cg22191981	chr6	41472382	+	0.25902046	0.0016663238		0			NA				FALSE
cg16235962	chr11	118754507	+	0.2590017864	0.001284032923	CXCR5	1	TSS200	Unclassified_Cell_type_specific	NA			Unclassified	TRUE
cg13666340	chr9	4666266	+	0.2589371192	0.001064307828	C9orf68	1	5'UTR	Promoter_Associated	NA			Promoter_Associated	FALSE
cg15061981	chr4	115520616	-	0.2589278981	0.004350594641	UGT8	1	5'UTR		TRUE				FALSE
cg01780493	chr7	80548702	+	0.2587079046	0.002171020297	SEMA3C	1	TSS200		NA		high-CpG:80386258-80386698		FALSE
cg17594131	chr17	43046361	-	0.258572325	0.003720391008	C1QL1	1	TSS1500	Unclassified	NA	RDMR		Unclassified	FALSE
cg02070740	chr1	146763914	-	0.2585151448	0.001533019632	CHD1L	1	Body		TRUE				FALSE
cg00098144	chr4	13525235	-	0.2584961593	0.003367786931		0			NA				FALSE
cg01855070	chr3	42201314	-	0.2584272597	0.004155345445	TRAK1	1	TSS1500;Body	Unclassified_Cell_type_specific	TRUE			Unclassified	TRUE
cg24124029	chr20	9495572	-	0.2583171442	0.004673800184	C20orf103	1	Body		TRUE	CDMR			FALSE
cg06718763	chr1	24828586	-	0.258274996	0.003636081292	RCAN3	1	TSS1500		NA				FALSE
cg03386595	chr1	48194304	+	0.2582520491	0.003034786953		0			NA				FALSE
cg19856728	chr5	87963592	-	0.2581231142	0.003066695513	LOC645323	1	Body		NA	RDMR			FALSE
cg25636159	chr22	40743859	+	0.2579206218	0.0008590255556	ADSL	1	Body	Promoter_Associated	NA	RDMR		Promoter_Associated	FALSE
cg03930088	chr4	187647395	+	0.2578307446	0.003264022663		0		Unclassified	NA			Unclassified	FALSE
cg15241074	chr2	12860614	+	0.2577749555	0.004601946399	TRIB2	1	Body		NA				FALSE
cg21306294	chr1	201438641	-	0.2577221532	0.004589478776	PHLDA3	1	TSS1500	Unclassified	NA			Unclassified	FALSE
cg08510205	chr19	51321228	+	0.2576956438	0.0007266112507		0		Unclassified_Cell_type_specific	NA			Unclassified	TRUE
cg14969094	chr3	156848003	+	0.2575971087	2.00E-06		0		Unclassified_Cell_type_specific	NA			Unclassified	TRUE
cg22972055	chr7	872293	+	0.2575831594	0.0004662964313	UNC84A	1	5'UTR;Body	Promoter_Associated	NA			Promoter_Associated	FALSE
cg11710851	chr12	130765858	+	0.2575282638	0.00480100177		0		Unclassified	NA	DMR		Unclassified	FALSE
cg09929831	chr11	15095585	+	0.2574739367	0.002597041186	CALCB	1	5'UTR		TRUE	DMR			FALSE
cg07467520	chr3	79067920	-	0.2574670539	0.0009899906275	ROBO1	1	1stExon;5'UTR;Body		NA	DMR			FALSE
cg27495903	chr10	21463009	+	0.2572780837	0.002872885735	NEBL	1	5'UTR;1stExon	Unclassified_Cell_type_specific	TRUE		high-CpG:21502993-21503083	Unclassified	TRUE
cg22138393	chr8	97340270	+	0.2572272014	0.002503973062	PTDSS1	1	Body	Gene_Associated	TRUE			Gene_Associated	FALSE
cg08120263	chr14	29236013	-	0.2571336344	0.004979472602	FOXG1	1	TSS1500		NA	DMR	high-CpG:28305711-28305944		FALSE
cg26207239	chr11	102231936	+	0.2571032163	0.004057741925	BIRC2	1	Body	Unclassified_Cell_type_specific	TRUE			Unclassified	TRUE
cg04415798	chr14	37128586	+	0.2570236146	0.004029570853	PAX9	1	5'UTR		NA	RDMR			FALSE
cg26110991	chr21	45578724	-	0.2568224585	1.98E-06		0		Promoter_Associated	NA			Promoter_Associated	FALSE
cg18689958	chr5	33936232	+	0.2567875918	0.003477559205	RXFP3	1	TSS1500	Unclassified_Cell_type_specific	TRUE	DMR		Unclassified	TRUE
cg17418085	chr1	31229122	-	0.2567075499	0.0001887876052	LAPTM5	1	Body	Promoter_Associated_Cell_type_specific	TRUE			Promoter_Associated	TRUE
cg03984347	chr1	45190262	+	0.2566918268	0.002475310387	C1orf228	1	Body	Promoter_Associated	NA			Promoter_Associated	FALSE
cg03598754	chr17	26711803	+	0.2566034444	0.001790169819	SARM1	1	Body	Promoter_Associated	NA		high-CpG:23735637-23736125	Promoter_Associated	FALSE
cg26985149	chr17	40464935	+	0.256516777	0.002853019658		0		Promoter_Associated	NA			Promoter_Associated	FALSE
cg02340053	chr13	36044886	-	0.2563957238	0.003233056132	NBEA	1	Body		NA	RDMR			FALSE
cg16304950	chr18	5543945	-	0.2563411663	0.003604537424	EPB41L3	1	1stExon;5'UTR	Unclassified_Cell_type_specific	NA			Unclassified	TRUE
cg18114129	chr1	9477578	+	0.2562015889	0.004087930069		0		Unclassified_Cell_type_specific	NA			Unclassified	TRUE
cg22153181	chr4	172734431	+	0.2561622073	0.002378947731	GALNTL6	1	TSS200		NA				FALSE
cg14480046	chr12	122444580	+	0.2561470035	0.001583384123		0		Unclassified_Cell_type_specific	NA			Unclassified	TRUE
cg07698102	chr2	205746734	-	0.2560957899	0.004162351105	PARD3B	1	Body		TRUE				FALSE
cg23193639	chr7	45961078	+	0.2559378737	0.002934928774	IGFBP3	1	TSS1500	Unclassified_Cell_type_specific	NA			Unclassified	TRUE
cg16535080	chr6	30460600	-	0.2559185291	0.0004538851694	HLA-E	1	3'UTR		NA				FALSE
cg04965200	chr12	93484239	-	0.2558217906	0.0008577917386		0			TRUE				FALSE
cg26695257	chr8	23121040	-	0.2558021005	0.0009698827305		0			TRUE				FALSE
cg13344169	chr17	71161178	+	0.2557464286	0.00421686362	SSTR2	1	1stExon;5'UTR		NA		high-CpG:68672705-68672810		FALSE
cg27189087	chr18	56941246	+	0.2557251363	0.001983280152	RAX	1	TSS1500		NA	DMR			FALSE
cg14649650	chr10	13933996	+	0.255685845	0.003453954804	FRMD4A	1	Body	Unclassified_Cell_type_specific	NA	DMR	high-CpG:13973247-13974322	Unclassified	TRUE
cg14038391	chr10	102900130	+	0.2555906118	0.004958189278		0		Unclassified	NA			Unclassified	FALSE
cg21379733	chr3	71136296	-	0.2555693691	0.003731832369	FOXP1	1	Body	Promoter_Associated	TRUE			Promoter_Associated	FALSE
cg16875629	chr19	36389575	+	0.2555560962	0.002355903068	NFKBID	1	5'UTR		NA				FALSE
cg11901043	chr12	22093960	+	0.2555383286	0.003705595135		0		Unclassified_Cell_type_specific	NA	DMR		Unclassified	TRUE
cg00064255	chr1	90100012	-	0.2555023368	0.004187872169	LRRC8C	1	5'UTR		NA	RDMR			FALSE
cg08827322	chr6	28921485	+	0.25550038	0.0003977294555		0		Unclassified_Cell_type_specific	NA			Unclassified	TRUE
cg26176018	chr2	30478251	-	0.2554989931	0.001349347615	LBH	1	Body		TRUE				FALSE
cg14750778	chr17	26899428	-	0.2554862753	0.002070968049	PIGS	1	TSS1500		NA				FALSE
cg06567722	chr13	113834331	-	0.2554280761	0.003208403717	PCID2	1	Body		TRUE				FALSE
cg18149207	chr1	151805634	-	0.2554128835	0.003604537424	RORC	1	TSS1500		NA				FALSE
cg11258381	chr1	117350694	-	0.2553294926	0.001340520899		0			TRUE				FALSE
cg09754845	chr7	1408818	-	0.2552748248	0.001637155342		0		Unclassified_Cell_type_specific	NA			Unclassified	TRUE
cg05157625	chr14	93153553	+	0.2552536982	0.003701346777	RIN3	1	Body	Gene_Associated	TRUE	DMR		Gene_Associated	FALSE
cg22627841	chr17	48546258	+	0.2549249028	0.004683034137	CHAD;ACSF2	2	TSS200;Body		TRUE				FALSE
cg23849311	chr20	24451890	-	0.2548703812	0.003861282943	TMEM90B	1	5'UTR		NA	CDMR			FALSE
cg20645729	chr17	66194433	+	0.2547199407	0.001085965504	LOC440461	1	TSS1500		NA				FALSE
cg08124446	chr11	43596529	+	0.2547167274	0.003035947326		0			TRUE				FALSE
cg10253929	chr19	41106155	+	0.2546458002	0.002490742011	LTBP4	1	TSS1500;Body	Unclassified_Cell_type_specific	NA			Unclassified	TRUE
cg17364672	chr10	72014868	-	0.2546192199	0.004783847489	NPFFR1	1	Body	Unclassified_Cell_type_specific	NA			Unclassified	TRUE
cg15646817	chr5	80256524	-	0.2545961536	0.001126920597	RASGRF2	1	TSS200	Unclassified_Cell_type_specific	NA		high-CpG:80291780-80292575	Unclassified	TRUE
cg23770904	chr20	61051561	-	0.2545682178	0.0006504107299	GATA5	1	TSS1500		NA				FALSE
cg19841005	chr19	3687854	-	0.2545176631	0.003598691294	PIP5K1C	1	Body	Promoter_Associated_Cell_type_specific	NA			Promoter_Associated	TRUE
cg22291084	chr11	355901	+	0.2544755754	0.002003214178		0		Unclassified	NA			Unclassified	FALSE
cg11474864	chr18	60263588	+	0.254423968	0.00489170376		0			TRUE	DMR			FALSE
cg06008724	chr22	45403507	+	0.2544159068	0.004057741925	PHF21B	1	Body		NA		high-CpG:43782103-43782337		FALSE
cg24674703	chr11	60869960	+	0.2542874694	0.00424669486	CD5	1	5'UTR;1stExon	Promoter_Associated_Cell_type_specific	NA		low-CpG:60626530-60626549	Promoter_Associated	TRUE
cg17300051	chr2	155554130	+	0.2541635497	0.00256630563	KCNJ3	1	TSS1500		NA				FALSE
cg16134717	chr1	11752494	+	0.2540133248	0.002580116011	MAD2L2;C1orf187	2	TSS1500;5'UTR	Unclassified_Cell_type_specific	NA			Unclassified	TRUE
cg25235205	chr7	98970792	-	0.2539993772	0.001178995254		0			NA				FALSE
cg16840978	chr8	37753555	-	0.2539468895	0.00205050049	RAB11FIP1	1	Body		NA				FALSE
cg14841483	chr5	131310671	-	0.2539340396	0.0005246822105	ACSL6	1	Body	Promoter_Associated_Cell_type_specific	TRUE			Promoter_Associated	TRUE
cg23582408	chr20	62130111	+	0.2537164269	0.002556855881	EEF1A2	1	5'UTR		NA				FALSE
cg16385758	chr20	4795919	+	0.2536462231	0.0006787671595	RASSF2	1	5'UTR;TSS200		TRUE				FALSE
cg17527195	chr13	49403484	-	0.2535440968	0.003712735263		0		Unclassified_Cell_type_specific	TRUE			Unclassified	TRUE
cg13291704	chr10	15761498	-	0.2535395016	0.002658345749	ITGA8	1	Body		TRUE	DMR			FALSE
cg05600342	chr11	250989	-	0.2535004403	0.0005134854027	PSMD13	1	Body	Gene_Associated_Cell_type_specific	TRUE			Gene_Associated	TRUE
cg00759427	chr20	62708630	-	0.2534927958	0.00421825999	RGS19	1	5'UTR	Promoter_Associated	NA			Promoter_Associated	FALSE
cg03338754	chr13	113765397	+	0.2533922186	0.004794650343	F7	1	Body		NA				FALSE
cg23982212	chr17	33566512	-	0.2533706502	0.002345740957		0			NA				FALSE
cg03965044	chr17	48712212	-	0.2532765406	0.002844813699	ABCC3	1	TSS200	Unclassified_Cell_type_specific	NA		high-CpG:46066912-46067302	Unclassified	TRUE
cg02692912	chr16	24267226	-	0.253190729	0.001418994109	CACNG3	1	1stExon;5'UTR	Unclassified_Cell_type_specific	NA			Unclassified	TRUE
cg06348377	chr22	39953573	-	0.2531869822	0.001105983866		0		Unclassified_Cell_type_specific	NA	DMR		Unclassified	TRUE
cg02446106	chr19	57751691	+	0.2531069357	0.00279296502	ZNF805	1	TSS1500	Promoter_Associated	NA			Promoter_Associated	FALSE
cg16981685	chr11	123305126	-	0.2529591194	0.003865316149		0		Unclassified_Cell_type_specific	NA			Unclassified	TRUE
cg04293307	chr17	63553581	+	0.2529503718	0.001396796288	AXIN2	1	Body	Promoter_Associated	NA			Promoter_Associated	FALSE
cg05269218	chr5	2739892	-	0.2529142604	0.001065582501		0			NA				FALSE
cg04880253	chr1	116219479	+	0.2528954509	0.001237498843	VANGL1	1	Body		TRUE				FALSE
cg09697696	chr5	139488623	-	0.2528797597	0.003946363432		0			NA	RDMR			FALSE
cg21779611	chr18	76738999	+	0.2527349264	0.002072847812	SALL3	1	TSS1500		NA				FALSE
cg16699715	chr5	148961007	-	0.2527009158	0.001533904005	FLJ41603	1	TSS200	Unclassified_Cell_type_specific	TRUE			Unclassified	TRUE
cg09305161	chr6	106551032	+	0.252547767	0.002809286578	PRDM1	1	Body	Unclassified_Cell_type_specific	NA	CDMR		Unclassified	TRUE
cg15778457	chr7	155165295	+	0.2523272668	0.001784869616		0		Unclassified_Cell_type_specific	TRUE	DMR		Unclassified	TRUE
cg25783241	chr21	45713607	+	0.2521350139	0.000420499526	AIRE	1	Body	Unclassified_Cell_type_specific	NA			Unclassified	TRUE
cg07882671	chr5	1883005	-	0.2521304158	0.002122211317	IRX4	1	TSS200	Unclassified_Cell_type_specific	TRUE	DMR		Unclassified	TRUE
cg20910875	chr17	21280405	-	0.2520513132	0.0002141893838	KCNJ12	1	5'UTR	Unclassified_Cell_type_specific	TRUE			Unclassified	TRUE
cg02604503	chr5	134872315	-	0.2520442011	0.004784251112	NEUROG1	1	TSS1500		NA				FALSE
cg27513574	chr4	25657440	+	0.2519434182	0.004111403975	SLC34A2	1	1stExon;5'UTR		TRUE				FALSE
cg03844971	chr12	122518517	-	0.2517898968	0.002117595073	MLXIP	1	Body		NA	RDMR			FALSE
cg06373167	chr1	203278044	-	0.2517781612	0.00482259495	BTG2	1	3'UTR		NA				FALSE
cg17258551	chr19	18077791	-	0.2517413606	0.003842416643	KCNN1	1	5'UTR	Unclassified	TRUE			Unclassified	FALSE
cg14011327	chr4	99584961	-	0.2514960626	0.0003914670221		0		Promoter_Associated	TRUE			Promoter_Associated	FALSE
cg10908953	chr11	121322456	+	0.25145467	0.004286431878	SORL1	1	TSS1500	Promoter_Associated	NA		high-CpG:120827537-120828495	Promoter_Associated	FALSE
cg20308351	chr7	3067980	-	0.2513918749	0.002007175191	CARD11	1	5'UTR		TRUE				FALSE
cg13928709	chr5	176237221	+	0.2513423181	0.0006953866332	UNC5A	1	TSS1500	Unclassified_Cell_type_specific	NA			Unclassified	TRUE
cg16131748	chr13	99959606	+	0.2512038483	0.0006614353847	GPR183;UBAC2	2	5'UTR;1stExon;Body	Promoter_Associated_Cell_type_specific	NA			Promoter_Associated	TRUE
cg25947408	chr5	133451383	-	0.2511771401	0.003061093291	TCF7	1	5'UTR;TSS1500;Body;TSS200		NA				FALSE
cg13287553	chr7	4784419	+	0.251093716	4.04E-05	FOXK1	1	Body	Unclassified	TRUE			Unclassified	FALSE
cg00310412	chr15	74724918	-	0.2508620482	0.000853172896	SEMA7A	1	Body;5'UTR		NA	CDMR			FALSE
cg04941127	chr11	8892760	-	0.2508471296	0.003022271594	ST5	1	5'UTR		NA		high-CpG:8849216-8849501		FALSE
cg09659661	chr16	55358072	-	0.2506485175	0.001776211516	IRX6	1	TSS1500		TRUE				FALSE
cg15868105	chr22	30116953	+	0.2505431732	0.004781307214	CABP7	1	Body	Unclassified_Cell_type_specific	NA	DMR		Unclassified	TRUE
cg01871722	chr12	32120103	-	0.2503505506	0.00406844373	C12orf35	1	5'UTR		TRUE				FALSE
cg20065217	chr1	154913307	-	0.2503250444	0.001711382346		0		Promoter_Associated_Cell_type_specific	NA			Promoter_Associated	TRUE
cg25422405	chr17	3674611	+	0.2502035821	0.002759192419	ITGAE	1	Body		NA				FALSE
cg14380635	chr9	131672452	-	0.2501041614	0.002522195627	LRRC8A	1	Body		NA				FALSE
cg10158093	chr14	73358816	+	0.250022301	0.003881224237	DPF3	1	Body		TRUE				FALSE
cg05496363	chr11	66083766	+	0.2500115512	0.002669446233	CD248	1	1stExon		NA				FALSE
cg27183454	chr6	28547741	+	-0.2502167498	0.00112225143	SCAND3	1	Body		NA				FALSE
cg10562649	chr2	95695011	+	-0.2502209075	0.0042209243	MAL	1	Body	Unclassified_Cell_type_specific	NA			Unclassified	TRUE
cg22431093	chr12	32654992	-	-0.2503315487	0.003383412978	FGD4	1	TSS200		NA				FALSE
cg22943388	chr12	132076630	+	-0.2504479163	0.003181560275		0			NA				FALSE
cg09457245	chr12	54778750	-	-0.250459881	5.97E-05	ZNF385A	1	Body;TSS1500		TRUE				FALSE
cg04050898	chr8	135490694	+	-0.2505340192	0.003488262606	ZFAT	1	3'UTR		NA				FALSE
cg11629830	chr5	75701460	+	-0.250541691	0.001383656387	IQGAP2	1	Body		NA	RDMR			FALSE
cg10105218	chr1	111414984	+	-0.2505530833	0.001794308161	CD53	1	TSS1500;5'UTR		NA				FALSE
cg18728403	chr14	77388425	+	-0.2505671596	0.001492035354		0			TRUE				FALSE
cg21579239	chr15	43211292	-	-0.2506679778	0.004860766715	TTBK2	1	5'UTR		NA				FALSE
cg01879556	chr21	43932043	+	-0.2507309879	0.003211254518	SLC37A1	1	5'UTR		NA				FALSE
cg25155298	chr6	42408281	+	-0.2508049878	0.00241177619	TRERF1	1	5'UTR		TRUE				FALSE
cg20152382	chr17	64783099	+	-0.2508186963	0.002962596839	PRKCA;MIR634	2	Body;TSS200		NA				FALSE
cg20254293	chr2	54947518	-	-0.2510202076	0.002895404542		0			NA				FALSE
cg13271643	chr13	21036583	+	-0.2511404449	9.94E-05	CRYL1	1	Body		TRUE				FALSE
cg15522953	chr10	80842848	+	-0.2517409436	0.002678097017	ZMIZ1	1	5'UTR	Promoter_Associated_Cell_type_specific	TRUE			Promoter_Associated	TRUE
cg14733725	chr8	38315580	+	-0.2517657474	0.002229655759	FGFR1	1	5'UTR		TRUE				FALSE
cg19244029	chr3	156022310	-	-0.2518750931	0.004632042964	KCNAB1	1	Body		TRUE				FALSE
cg00536939	chr11	47279352	-	-0.2523508123	0.004498993912	NR1H3	1	TSS200;5'UTR		TRUE				FALSE
cg12396523	chr8	116680127	-	-0.2523927748	0.002646822258	TRPS1	1	5'UTR		NA				FALSE
cg13982956	chr9	128521976	-	-0.2525842897	0.001126920597	PBX3	1	Body		TRUE				FALSE
cg06942183	chr17	46622607	-	-0.2527356201	0.002857987958	HOXB2	1	TSS1500		NA	RDMR			FALSE
cg02732134	chr10	101732382	-	-0.2529828156	0.001831077036	DNMBP	1	5'UTR		NA				FALSE
cg10096040	chr14	100504533	+	-0.2534331974	0.001257393137		0			TRUE				FALSE
cg16052237	chr21	48015365	+	-0.2536040807	0.002646822258		0			NA				FALSE
cg01641286	chr2	10483916	-	-0.2538358039	0.002041512723	HPCAL1	1	5'UTR		TRUE				FALSE
cg24165121	chr20	23398291	-	-0.2539466691	0.003680980084	NAPB	1	Body		NA				FALSE
cg19118972	chr3	184323327	+	-0.2543468474	0.004716143447		0			NA	RDMR			FALSE
cg21635588	chr6	154622698	-	-0.2543742402	0.004140205713	IPCEF1	1	5'UTR		TRUE				FALSE
cg10832589	chr6	149287662	-	-0.2543995534	0.003956421129	UST	1	Body		TRUE				FALSE
cg07173972	chr20	61583979	-	-0.2544057194	0.0002708558393	SLC17A9	1	TSS200	Promoter_Associated	NA			Promoter_Associated	FALSE
cg04411201	chr3	99614305	+	-0.2544829501	0.002173039999	C3orf26;FILIP1L;MIR548G	3	Body		TRUE				FALSE
cg02556928	chr22	37309980	-	-0.2546090686	0.001864761132	CSF2RB	1	5'UTR		NA				FALSE
cg08358233	chr10	48634114	-	-0.2548108265	0.001720293811		0			TRUE				FALSE
cg05395187	chr12	124913717	-	-0.2549477263	0.0005698412492	NCOR2	1	Body	Unclassified_Cell_type_specific	TRUE			Unclassified	TRUE
cg13603332	chr9	108053809	+	-0.2549614445	0.004246218804	SLC44A1	1	Body		TRUE				FALSE
cg27412857	chr10	11387394	+	-0.2550531416	0.002254847338		0			NA				FALSE
cg19776453	chr19	43033801	+	-0.2550555598	0.001857708845	CEACAM1	1	TSS1500		NA				FALSE
cg15009090	chr11	64163340	+	-0.2552240861	0.004591817725		0			TRUE				FALSE
cg12628061	chr1	56453730	+	-0.2554578352	0.003022271594		0			TRUE				FALSE
cg03710860	chr20	62592735	+	-0.2554961777	0.003438517332	ZNF512B	1	Body		NA				FALSE
cg11122944	chr17	9924800	-	-0.2555165687	0.004999438108	GAS7	1	Body;5'UTR	Unclassified_Cell_type_specific	TRUE			Unclassified	TRUE
cg27081745	chr5	67627382	+	-0.2556684782	0.001549237722		0			TRUE				FALSE
cg01373189	chr13	33002820	-	-0.255787293	0.001418994109	N4BP2L1	1	TSS1500		NA				FALSE
cg23201812	chr11	34771918	+	-0.2560086401	0.002107698492		0			TRUE				FALSE
cg13460850	chr3	184302398	+	-0.2561648565	0.0005508917567		0		Unclassified_Cell_type_specific	TRUE	RDMR		Unclassified	TRUE
cg02483029	chr8	48297271	-	-0.2563857825	0.002539386767	KIAA0146	1	Body		TRUE				FALSE
cg07529089	chr7	116702257	-	-0.2567944048	0.003897432075	ST7	1	Body		TRUE				FALSE
cg08196138	chr13	114830277	-	-0.2568013493	0.004200383774	RASA3	1	Body		TRUE	RDMR			FALSE
cg05732725	chr18	59712034	+	-0.2569392695	0.0007461869097	PIGN	1	3'UTR		NA				FALSE
cg09130674	chr6	39195019	-	-0.256994444	0.004568083655	KCNK5	1	Body		NA				FALSE
cg21486233	chr12	29375141	-	-0.2570020171	0.004834751637	FAR2	1	TSS1500		NA				FALSE
cg02931225	chr4	96446177	-	-0.257026723	0.001996811594	UNC5C	1	Body		NA		low-CpG:96664739-96665231		FALSE
cg25764996	chr6	44776634	+	-0.2571295737	0.0001508804369		0			TRUE				FALSE
cg16409012	chr2	13024987	-	-0.2574127671	0.004011532668		0			TRUE				FALSE
cg10389032	chr2	135157316	+	-0.2575085441	0.004051253439	MGAT5	1	Body		TRUE				FALSE
cg06270615	chr17	40516068	-	-0.2575105384	0.004106947593	STAT3	1	5'UTR		TRUE				FALSE
cg07586285	chr1	200994978	+	-0.2575745935	0.002747517145		0			NA				FALSE
cg24055525	chr20	35973042	+	-0.2577179548	0.001690459735	SRC	1	TSS200		NA				FALSE
cg12242547	chr19	48060523	+	-0.2578575022	0.003312372441	ZNF541	1	TSS1500		NA				FALSE
cg01277890	chr5	138731822	+	-0.257870709	0.001711080982	LOC389333	1	TSS1500		NA				FALSE
cg23379806	chr10	14650660	+	-0.2579441286	0.003264022663	FAM107B	1	Body	Unclassified_Cell_type_specific	NA			Unclassified	TRUE
cg17307107	chr6	14316838	+	-0.258036894	0.0006961979735		0			TRUE				FALSE
cg09230870	chr17	61216274	-	-0.2581503135	0.00256291199	TANC2	1	Body		TRUE				FALSE
cg18994033	chr2	231733416	-	-0.258333087	0.0003710905882	ITM2C	1	Body		NA	RDMR			FALSE
cg09135913	chr9	132358609	+	-0.2583571747	0.002286683718		0			NA				FALSE
cg04576707	chr4	71811504	-	-0.2584658272	0.003745191806	MOBKL1A	1	Body		TRUE				FALSE
cg00156995	chr13	41055588	+	-0.2585333582	0.000886377516	LOC646982	1	TSS1500		NA				FALSE
cg24375007	chr10	43725612	+	-0.2586327136	0.001661873658	RASGEF1A	1	5'UTR	Unclassified_Cell_type_specific	NA			Unclassified	TRUE
cg22023627	chr8	20125819	-	-0.2591734925	0.001337493182		0			TRUE				FALSE
cg19414722	chr5	102094697	-	-0.2591930767	0.002832925174		0			NA				FALSE
cg00282877	chr10	135265980	-	-0.2593624165	0.003969453578	LOC619207	1	TSS1500		NA				FALSE
cg07375851	chr19	15591424	+	-0.259414525	0.003383412978	PGLYRP2	1	TSS1500		NA				FALSE
cg01793445	chr1	167632415	-	-0.2595921598	0.003720391008	RCSD1	1	Body		TRUE				FALSE
cg10521450	chr10	105439280	-	-0.2600153017	0.0006953866332	SH3PXD2A	1	Body	Promoter_Associated	TRUE			Promoter_Associated	FALSE
cg05025071	chr19	6887530	-	-0.2603299412	3.02E-05	EMR1	1	TSS200		NA				FALSE
cg15638366	chr2	173313454	+	-0.2604604284	0.001393901667	ITGA6	1	Body		TRUE				FALSE
cg06589191	chr11	133109552	+	-0.2604973745	0.00325194401	OPCML	1	Body		TRUE				FALSE
cg04316925	chr16	87471211	+	-0.260892374	0.003973803319	ZCCHC14	1	Body		TRUE				FALSE
cg17901584	chr1	55353706	+	-0.2609313085	0.004752403601	DHCR24	1	TSS1500	Promoter_Associated_Cell_type_specific	NA			Promoter_Associated	TRUE
cg03989987	chr2	113885277	+	-0.2609421553	0.004075845631	IL1RN	1	5'UTR;Body;1stExon		NA				FALSE
cg08324925	chr5	131409159	+	-0.2610014887	0.002845693806	CSF2	1	TSS1500		TRUE				FALSE
cg19822229	chr1	36616030	-	-0.2611916761	0.002933405709	TRAPPC3	1	TSS1500	Promoter_Associated	TRUE			Promoter_Associated	FALSE
cg27495908	chr9	90498223	-	-0.261218794	0.004031539126	C9orf79	1	Body		TRUE				FALSE
cg02808240	chr6	32304143	+	-0.2613943116	0.0002648602877	C6orf10	1	Body		NA				FALSE
cg27570256	chr10	99477984	-	-0.2617329695	0.003683877065	LOC100270710	1	TSS200		TRUE				FALSE
cg09747891	chr5	33893097	-	-0.2617509838	0.004705317498	ADAMTS12	1	TSS1500		NA				FALSE
cg16749243	chr10	109802441	-	-0.2617756389	0.003881893399		0			NA		low-CpG:109792431-109792432		FALSE
cg00691671	chr1	65435148	+	-0.2618438967	0.001396796288		0			NA				FALSE
cg20165520	chr13	113637829	-	-0.261876176	0.001229770108	MCF2L	1	Body		NA				FALSE
cg05200313	chr14	92960827	+	-0.2618952574	0.001031673768	SLC24A4	1	3'UTR		NA				FALSE
cg09690072	chr17	37324234	-	-0.2620572521	0.002174672336		0			NA				FALSE
cg14066405	chr9	4021482	+	-0.2622632902	0.004383970959	GLIS3	1	Body		TRUE				FALSE
cg03044533	chr11	96065844	+	-0.2623160392	0.003200153891	MAML2	1	Body		TRUE				FALSE
cg02871827	chr4	7862659	+	-0.2623680948	0.003196366586	AFAP1	1	Body	Unclassified_Cell_type_specific	NA			Unclassified	TRUE
cg01817521	chr20	61584108	-	-0.2631033798	0.002269755751	SLC17A9	1	1stExon;5'UTR	Promoter_Associated	NA		high-CpG:61054464-61054565	Promoter_Associated	FALSE
cg17031967	chr6	25297487	-	-0.2631075161	0.002447422934	LRRC16A	1	Body		TRUE				FALSE
cg20349625	chr16	81804389	-	-0.263162712	0.002378947731		0			NA				FALSE
cg24699612	chr3	101817777	+	-0.2632194544	0.0002892031575		0			NA				FALSE
cg11295724	chr20	1538353	-	-0.2632852903	0.0003701016507	SIRPD	1	TSS200		NA				FALSE
cg22274234	chr12	109888858	-	-0.263316908	0.004348494389	KCTD10	1	3'UTR	Gene_Associated_Cell_type_specific	TRUE			Gene_Associated	TRUE
cg15704662	chr8	128388831	-	-0.2633820768	0.0001905311761		0			TRUE				FALSE
cg26826425	chr1	92542467	-	-0.2635332585	0.002817545021		0			NA				FALSE
cg08922308	chr12	95226993	+	-0.2636198773	0.001923291845	MIR492	1	TSS1500		TRUE				FALSE
cg02538248	chr16	75045643	-	-0.2637812277	0.003863644587	ZNRF1	1	Body		TRUE				FALSE
cg03150409	chr4	1892317	+	-0.2637903887	0.002335020403	WHSC1	1	5'UTR		NA				FALSE
cg26087651	chr13	22836354	+	-0.2639559536	0.0007421178379		0			TRUE				FALSE
cg05630800	chr1	178840298	-	-0.2639636399	0.003947930655	ANGPTL1;RALGPS2	2	TSS200;Body		NA				FALSE
cg17407629	chr5	102200701	+	-0.2642488839	0.0001031821858	PAM	1	TSS1500		TRUE				FALSE
cg25677027	chr18	65181755	-	-0.2643655955	0.001956418446	DSEL	1	Body		NA	RDMR			FALSE
cg07184627	chr18	74796580	-	-0.2645138512	0.0006478543518	MBP	1	Body		NA				FALSE
cg04432695	chr6	41746092	+	-0.2645358634	0.002357500177	FRS3	1	5'UTR		NA				FALSE
cg03053456	chr5	72525356	-	-0.2647333546	0.001840131054		0			NA				FALSE
cg07271253	chr16	1591768	+	-0.264783106	0.0007295121582	IFT140;TMEM204	2	Body		NA				FALSE
cg25784280	chr18	32289350	+	-0.264994394	0.003275568078	DTNA	1	5'UTR;TSS1500		TRUE				FALSE
cg26469903	chr10	5553297	+	-0.2650355428	0.00296316746		0			NA				FALSE
cg11782684	chr12	65015486	-	-0.2650820657	0.001745246786	MIR548C;RASSF3	2	TSS1500;Body		NA				FALSE
cg09169413	chr12	48103670	+	-0.265473661	4.30E-05	P11	1	3'UTR		NA				FALSE
cg27579771	chr5	142431272	-	-0.2658673012	0.001656462576	ARHGAP26	1	Body		TRUE				FALSE
cg22121565	chr11	34681375	-	-0.2658876506	0.002636183296	EHF	1	3'UTR		NA				FALSE
cg16884847	chr2	46121488	+	-0.2660246093	0.002893582797	PRKCE	1	Body		TRUE				FALSE
cg10530793	chr14	69821049	-	-0.266093818	0.0004922908208	GALNTL1	1	3'UTR	Unclassified	NA			Unclassified	FALSE
cg02001279	chr19	940967	+	-0.2661658231	0.0007295121582	ARID3A	1	Body	Unclassified	TRUE			Unclassified	FALSE
cg15784646	chr4	159707693	-	-0.2661854848	0.001174754714	FNIP2	1	Body		TRUE				FALSE
cg12819676	chr2	161465613	+	-0.2662685005	0.004425353617		0			TRUE				FALSE
cg01715745	chr1	54930156	+	-0.2663996051	0.002099977014		0			TRUE				FALSE
cg03062551	chr11	108410088	+	-0.2664060628	0.002790521048	EXPH5	1	TSS1500;Body		NA				FALSE
cg11377047	chr1	26881009	-	-0.2664617791	0.000963320385	MIR1976;RPS6KA1	2	TSS200;Body		NA				FALSE
cg25090569	chr5	156974558	+	-0.2664624555	0.003964135022	ADAM19	1	Body		TRUE				FALSE
cg24533059	chr6	137735045	-	-0.2667387602	0.0006064501101		0		Unclassified_Cell_type_specific	TRUE			Unclassified	TRUE
cg00536745	chr7	128428030	+	-0.2668173554	0.00395516672		0			NA				FALSE
cg10170504	chr7	130698652	+	-0.2669485919	0.002475745574	FLJ43663	1	Body		TRUE				FALSE
cg03607220	chr6	32526263	+	-0.2672448273	0.001849322333	HLA-DRB6	1	Body		NA				FALSE
cg04312119	chr6	116839146	-	-0.2677050965	0.004571597407	FAM26E;BET3L	2	3'UTR;Body	Unclassified_Cell_type_specific	NA			Unclassified	TRUE
cg03185827	chr6	28963602	-	-0.267779563	0.003797656386	ZNF311	1	Body		NA				FALSE
cg27243624	chr12	63324472	+	-0.2678309362	0.002090799375	PPM1H	1	Body		NA				FALSE
cg11721361	chr1	145139908	+	-0.2679418827	0.002787049823		0			NA				FALSE
cg08909156	chr1	36616028	-	-0.2680136831	0.001418994109	TRAPPC3	1	TSS1500	Promoter_Associated	TRUE			Promoter_Associated	FALSE
cg10921592	chr6	33039414	+	-0.2684578084	0.003832407298	HLA-DPA1	1	Body		NA				FALSE
cg01970716	chr14	24867164	+	-0.2684752618	0.002174371197	NYNRIN	1	TSS1500		NA				FALSE
cg19870978	chr5	137673245	+	-0.268589012	0.000179288892	FAM53C	1	1stExon;5'UTR;TSS1500	Promoter_Associated	NA		high-CpG:137701144-137701909	Promoter_Associated	FALSE
cg17979719	chr6	152620697	+	-0.2688461639	0.002920050907	SYNE1	1	Body	Unclassified_Cell_type_specific	NA			Unclassified	TRUE
cg03803177	chr16	89766324	-	-0.269067791	0.001763915527	SPATA2L	1	Body	Promoter_Associated	TRUE			Promoter_Associated	FALSE
cg25028293	chr1	6528261	-	-0.2691584479	0.004780835073	PLEKHG5	1	Body	Unclassified_Cell_type_specific	NA			Unclassified	TRUE
cg03974204	chr10	124252811	-	-0.2693041175	0.001892825755	HTRA1	1	Body		TRUE				FALSE
cg06801811	chr1	92650644	+	-0.2693542643	0.001281822445		0			TRUE				FALSE
cg09480470	chr12	124556975	-	-0.2693880373	0.003062045896		0			TRUE				FALSE
cg02995791	chr10	3559223	-	-0.2694207597	0.004334115746		0			NA				FALSE
cg02407048	chr7	77046134	-	-0.2695029786	0.003068202134	PION	1	TSS1500		NA				FALSE
cg16552454	chr20	61583924	-	-0.2695163687	0.00279296502	SLC17A9	1	TSS200	Promoter_Associated	NA			Promoter_Associated	FALSE
cg02423534	chr12	49160180	+	-0.2696054448	0.0005167279421	ADCY6	1	3'UTR		TRUE				FALSE
cg01606878	chr8	119065431	+	-0.269751587	0.00164376864	EXT1	1	Body		TRUE				FALSE
cg03231860	chr11	128893940	+	-0.2697626868	0.003369705011	RICS	1	1stExon;Body;5'UTR		TRUE				FALSE
cg26930925	chr6	32317429	+	-0.269765437	0.001554240521	C6orf10	1	Body		NA				FALSE
cg27489873	chr2	217088135	+	-0.2698797752	0.002099218331		0		Unclassified_Cell_type_specific	TRUE			Unclassified	TRUE
cg04092581	chr6	70573798	+	-0.2701682452	0.003072788721		0			NA				FALSE
cg12157785	chr11	103490273	-	-0.2703280725	0.001937003828		0			TRUE				FALSE
cg00266592	chr6	3139627	-	-0.2703396474	0.003643391096	BPHL	1	Body		TRUE				FALSE
cg05860371	chr4	152931291	+	-0.2704703504	0.0001508804369		0			TRUE				FALSE
cg19159695	chr2	68923942	+	-0.2704817744	0.00291571266		0			TRUE				FALSE
cg00488740	chr19	4292274	+	-0.2707656735	0.001836276376	TMIGD2	1	3'UTR		NA				FALSE
cg01361499	chr15	75467997	-	-0.2708937755	0.003643391096		0			NA				FALSE
cg04566677	chr12	54779175	+	-0.2713488385	0.000530133462	ZNF385A	1	Body;TSS1500	Unclassified_Cell_type_specific	TRUE			Unclassified	TRUE
cg16956153	chr3	107943906	-	-0.2714452561	0.002978853016		0			NA				FALSE
cg00686926	chr3	141514782	+	-0.27168586	0.0001565746344	GRK7	1	Body		NA				FALSE
cg26878947	chr6	15658832	-	-0.2717022549	0.00270050954	DTNBP1	1	Body;5'UTR	Unclassified_Cell_type_specific	NA			Unclassified	TRUE
cg10813980	chr2	16845587	+	-0.2718594442	0.0009374174873	FAM49A	1	5'UTR	Unclassified_Cell_type_specific	TRUE	RDMR		Unclassified	TRUE
cg13826055	chr9	117259143	+	-0.2719227878	0.002112441941	DFNB31	1	Body;5'UTR		NA				FALSE
cg11870455	chr3	187491295	+	-0.2719398604	0.003485195906		0			TRUE				FALSE
cg07326765	chr11	45868449	-	-0.2723830611	0.002399516172	CRY2	1	TSS1500		NA				FALSE
cg22155039	chr6	32182002	+	-0.2724716581	0.002383535125	NOTCH4	1	Body		NA				FALSE
cg00498360	chr17	64504304	-	-0.2725506609	0.0008263125327	PRKCA	1	Body		TRUE				FALSE
cg10124254	chr11	4047754	-	-0.2728308226	0.0007730750498	STIM1	1	Body		TRUE				FALSE
cg17413252	chr6	132133193	+	-0.2730200325	0.004399216656	ENPP1	1	Body		NA				FALSE
cg17758363	chr20	13199787	+	-0.2731578692	0.0002892031575		0			NA	CDMR			FALSE
cg21493727	chr8	127938624	+	-0.2732727331	0.0001122152479		0			TRUE				FALSE
cg14629665	chr9	136819477	-	-0.2734340739	0.002809857993	VAV2	1	Body		NA				FALSE
cg07396277	chr5	107326555	-	-0.2735072355	0.003923170183	FBXL17	1	Body		TRUE				FALSE
cg18565915	chr22	42489574	+	-0.2736733159	0.004147149948		0			NA				FALSE
cg15001016	chr5	55860904	-	-0.2736974264	0.0005946726079		0			TRUE				FALSE
cg11714430	chr2	191517645	+	-0.2738033801	0.002946260168	NAB1	1	5'UTR		NA				FALSE
cg01535205	chr3	156827696	-	-0.2739212833	0.0004202881002		0			TRUE				FALSE
cg20176098	chr3	177877649	-	-0.2740006505	0.00296316746		0			TRUE				FALSE
cg08385173	chr17	71244894	+	-0.2740426473	0.003740417159	C17orf80;CPSF4L	2	3'UTR;Body		NA				FALSE
cg15395441	chr5	114938459	+	-0.2740723428	0.003249065924	TMED7-TICAM2;TICAM2	2	Body;TSS1500	Unclassified	NA			Unclassified	FALSE
cg17061183	chr13	114892556	+	-0.2748528411	0.0006473787877	RASA3	1	Body	Gene_Associated	NA			Gene_Associated	FALSE
cg10785793	chr1	207392261	-	-0.2748606406	0.00130802843		0			TRUE				FALSE
cg10152097	chr2	106200350	+	-0.2750395058	0.0009469180658		0			TRUE				FALSE
cg23669876	chr1	36489276	-	-0.275074858	0.003342523523	EIF2C3	1	Body	Unclassified_Cell_type_specific	NA			Unclassified	TRUE
cg18437792	chr14	31699236	+	-0.2750990567	0.0009592187398		0			TRUE				FALSE
cg15723028	chr8	90776474	-	-0.2751874376	0.002210606273	RIPK2	1	Body		TRUE				FALSE
cg26235748	chr14	86087511	-	-0.2753407526	0.00167195937	FLRT2	1	5'UTR		NA				FALSE
cg18739675	chr2	43041125	+	-0.2755844317	0.001060427983		0			NA				FALSE
cg26470501	chr19	45252955	+	-0.2756998263	0.001238827465	BCL3	1	Body	Promoter_Associated	NA			Promoter_Associated	FALSE
cg14131824	chr17	1490487	-	-0.2760504586	0.0001103185173	SLC43A2	1	Body		NA				FALSE
cg23572703	chr10	62241191	-	-0.2761058795	0.002620317445		0			TRUE				FALSE
cg21597152	chr20	3644719	-	-0.2762754911	0.002844813699	GFRA4	1	TSS1500		NA				FALSE
cg15085883	chr12	68848994	-	-0.2766136761	0.002817545021		0			TRUE				FALSE
cg15136953	chr3	110793466	+	-0.2766965291	0.00269180917	PVRL3	1	Body		NA				FALSE
cg17078369	chr12	56731790	-	-0.2770587393	0.004773313304	IL23A	1	TSS1500		NA				FALSE
cg00777271	chr1	149908524	-	-0.2771471779	0.002030062092	MTMR11	1	1stExon;TSS1500		NA				FALSE
cg24455383	chr1	243736307	+	-0.2771521961	0.002457570658	AKT3	1	Body		NA		low-CpG:241802910-241802960		FALSE
cg17058475	chr11	68607737	-	-0.2772910419	0.001104776282	CPT1A	1	5'UTR		NA				FALSE
cg20807254	chr8	128065128	-	-0.2773321312	6.07E-05		0			TRUE				FALSE
cg21236500	chr9	139779897	-	-0.2777289074	0.003570313232	TRAF2	1	TSS1500		NA				FALSE
cg06368590	chr8	116679763	+	-0.2777747644	0.002717995504	TRPS1	1	5'UTR	Promoter_Associated_Cell_type_specific	NA	CDMR		Promoter_Associated	TRUE
cg03434384	chr12	27703097	-	-0.2778243583	0.001736042267	PPFIBP1	1	5'UTR		TRUE				FALSE
cg23679678	chr2	19018609	-	-0.2780388076	0.001918699398		0			TRUE				FALSE
cg01267165	chr16	11681599	+	-0.278608278	0.002962596839	LITAF	1	TSS1500	Promoter_Associated	NA			Promoter_Associated	FALSE
cg02599006	chr2	28032311	+	-0.27864429	0.002818631751	RBKS	1	Body		TRUE				FALSE
cg13387994	chr19	3786957	-	-0.2787902984	0.001644291084	MATK	1	TSS1500;Body		NA				FALSE
cg20183519	chr3	109550978	-	-0.2788091749	0.0007935824749		0			TRUE				FALSE
cg16000182	chr5	152809520	-	-0.278853845	0.003685010826		0			TRUE				FALSE
cg09137533	chr22	46469091	+	-0.2789333049	0.003888649491		0			NA	RDMR			FALSE
cg25349990	chr1	229294380	+	-0.2789875373	0.002283871891		0		Unclassified_Cell_type_specific	TRUE			Unclassified	TRUE
cg04875062	chr1	17305562	-	-0.2790412874	7.67E-05	MFAP2	1	5'UTR	Unclassified_Cell_type_specific	TRUE			Unclassified	TRUE
cg02880032	chr2	179629472	-	-0.2791534333	0.00455389979	TTN	1	Body		NA				FALSE
cg09372808	chr1	167791030	-	-0.2794162625	0.001534670221	ADCY10	1	Body		TRUE				FALSE
cg07647771	chr16	84786436	+	-0.2795327544	0.004891132717	USP10	1	Body		TRUE				FALSE
cg19252328	chr13	99624413	+	-0.2799789128	0.000396136014	DOCK9	1	Body		TRUE				FALSE
cg08822689	chr16	79021949	+	-0.2799963656	0.001214925277	WWOX	1	Body		TRUE				FALSE
cg09313705	chr17	46622491	-	-0.2800912994	0.004644141545	HOXB2	1	TSS200		NA	RDMR			FALSE
cg08405587	chr6	33043138	+	-0.2802766878	0.004042327376	HLA-DPB1	1	TSS1500	Unclassified_Cell_type_specific	NA			Unclassified	TRUE
cg20468163	chr15	39013788	+	-0.2803258337	0.002471076429		0			TRUE				FALSE
cg24158160	chr1	151693222	-	-0.2805449767	0.004087229191	C1orf230	1	TSS1500	Unclassified	TRUE			Unclassified	FALSE
cg04682802	chr20	11898478	+	-0.2805957475	0.004370865779	BTBD3	1	5'UTR;TSS200		NA				FALSE
cg06927807	chr1	229056866	-	-0.280750619	0.003639608537		0			TRUE				FALSE
cg14753356	chr6	30720108	-	-0.2808711929	0.001391105304		0			TRUE				FALSE
cg07840332	chr17	7960092	-	-0.280874117	0.001759294071		0		Unclassified	NA			Unclassified	FALSE
cg26019549	chr8	119954224	-	-0.280979677	0.002400064452	TNFRSF11B	1	Body		TRUE				FALSE
cg26810157	chr15	57579076	-	-0.281279289	0.003355810923	TCF12	1	3'UTR		TRUE				FALSE
cg02192218	chr16	28500049	+	-0.281338369	0.002079878678	CLN3	1	Body		NA				FALSE
cg07181952	chr1	1239999	+	-0.2813907215	0.001064307828	ACAP3	1	Body		NA				FALSE
cg20801110	chr15	75136007	-	-0.2814764918	0.001303610211	ULK3	1	TSS1500	Promoter_Associated	NA			Promoter_Associated	FALSE
cg25336334	chr2	190474045	-	-0.2814956827	0.0008698313332		0			TRUE				FALSE
cg06827976	chr1	27950589	+	-0.281522325	0.0008195486526	FGR	1	5'UTR		NA				FALSE
cg01365766	chr16	79192835	-	-0.2819755263	0.0004585917626	WWOX	1	Body		TRUE				FALSE
cg09233395	chr8	116678582	-	-0.2821453074	0.003138649047	TRPS1	1	5'UTR		NA				FALSE
cg01973456	chr13	114918702	+	-0.2821744444	0.0001508804369		0			NA				FALSE
cg09856467	chr22	26938937	-	-0.2827919018	0.002150113848	TPST2	1	5'UTR	Unclassified_Cell_type_specific	NA			Unclassified	TRUE
cg05699739	chr13	47373579	-	-0.2828857438	0.0006142534604		0			NA				FALSE
cg02757488	chr19	41193662	-	-0.2832283676	0.0021307626	NUMBL	1	Body		NA				FALSE
cg21088438	chr14	70264869	-	-0.2838440531	0.0009789533132	SLC10A1	1	TSS1500		NA				FALSE
cg08920032	chr15	99332004	-	-0.2840218939	0.0038753076	IGF1R	1	Body		TRUE				FALSE
cg00780520	chr8	128808554	+	-0.2840260812	0.002283871891	PVT1	1	Body		NA	CDMR			FALSE
cg13167443	chr14	92196238	-	-0.2840400297	0.002378947731	CATSPERB	1	5'UTR		NA				FALSE
cg21855021	chr6	131457506	+	-0.2841505274	0.004949998821		0		Unclassified_Cell_type_specific	NA	RDMR		Unclassified	TRUE
cg14058698	chr5	157053392	-	-0.2841566731	0.003469505991	SOX30	1	Body;3'UTR		NA				FALSE
cg07343790	chr13	113528166	-	-0.2844273901	0.003361971017	ATP11A	1	Body	Unclassified	NA			Unclassified	FALSE
cg25677576	chr12	96882885	-	-0.284477058	0.003851042109		0		Promoter_Associated	NA			Promoter_Associated	FALSE
cg12940181	chr2	145353012	-	-0.2845676514	0.0001442806554		0			TRUE				FALSE
cg09956747	chr16	31538556	-	-0.2849128338	0.003312372441	AHSP	1	TSS1500		NA				FALSE
cg10278520	chr8	59771002	-	-0.2850559947	0.001977767381	TOX	1	Body		TRUE				FALSE
cg10747185	chr3	176862267	-	-0.2851112451	0.004086035963	TBL1XR1	1	5'UTR		TRUE		low-CpG:178344951-178345723		FALSE
cg18884271	chr12	65641969	+	-0.2851332592	0.003750652221	LEMD3	1	3'UTR		NA				FALSE
cg09924848	chr10	126308486	-	-0.2855148325	0.003903422478	FAM53B	1	3'UTR	Unclassified	TRUE			Unclassified	FALSE
cg22514075	chr1	99357073	+	-0.2857044215	0.003762649612	LPPR5	1	3'UTR		NA				FALSE
cg10909790	chr10	45925455	+	-0.2859293383	0.001451291908	ALOX5	1	Body		NA				FALSE
cg01092213	chr7	48127925	+	-0.2861594626	0.001012650565	UPP1	1	TSS1500		NA				FALSE
cg05848785	chr10	73480942	-	-0.2865485102	0.00139740063	C10orf105;CDH23	2	5'UTR;TSS1500;Body	Unclassified_Cell_type_specific	NA			Unclassified	TRUE
cg04051335	chr5	150157442	+	-0.2866763966	0.0002892031575	C5orf62	1	TSS1500	Promoter_Associated	NA			Promoter_Associated	FALSE
cg27171835	chr1	46144754	+	-0.2868120984	0.004760703534	GPBP1L1	1	5'UTR		TRUE				FALSE
cg24990317	chr12	124908617	+	-0.2871521604	0.0003363062735	NCOR2	1	Body		NA				FALSE
cg04543273	chr5	176758413	-	-0.2871946207	0.002248497831		0			NA				FALSE
cg08835041	chr19	37461278	-	-0.2872760782	0.003768186333		0			NA				FALSE
cg14058851	chr6	15505949	-	-0.2877567715	0.0006092582982	JARID2	1	Body		NA				FALSE
cg21335378	chr2	173150101	-	-0.2877613304	0.001747117483		0			TRUE				FALSE
cg00199007	chr20	61583910	-	-0.2877813782	0.002406673375	SLC17A9	1	TSS200	Promoter_Associated	NA			Promoter_Associated	FALSE
cg01226278	chr10	119774576	+	-0.2884301647	0.004092318452	RAB11FIP2	1	Body		TRUE				FALSE
cg17231677	chr10	102671993	+	-0.2884755069	0.001444852593	FAM178A	1	TSS1500		NA				FALSE
cg25278941	chr6	139795527	-	-0.2884828871	0.003061520604		0			TRUE				FALSE
cg08116775	chr8	135726595	+	-0.2884987304	0.003802877324	ZFAT	1	TSS1500	Promoter_Associated_Cell_type_specific	NA	CDMR		Promoter_Associated	TRUE
cg18051361	chr4	123542066	+	-0.2888011322	0.001405459487	IL21	1	1stExon		NA				FALSE
cg08941853	chr1	59449033	-	-0.2892550248	0.0007378837735		0			TRUE				FALSE
cg11254522	chr1	27950343	-	-0.2892829651	0.003346640265	FGR	1	Body		TRUE				FALSE
cg06219732	chr10	72118317	-	-0.2894474131	0.004788692933	LRRC20	1	Body		TRUE				FALSE
cg03394422	chr14	75389280	+	-0.2894528754	0.0007441309021	RPS6KL1	1	TSS200	Promoter_Associated	NA			Promoter_Associated	FALSE
cg09050761	chr8	17272669	+	-0.2897237187	0.003261803641		0			NA	CDMR			FALSE
cg15364504	chr14	69416134	+	-0.2897488143	0.002424308119	ACTN1	1	Body		TRUE				FALSE
cg06650256	chr17	72527724	-	-0.2897500646	0.001433021583	CD300LB	1	TSS200		NA				FALSE
cg01861537	chr11	121507724	-	-0.2900556975	0.000199240893		0			TRUE				FALSE
cg25513610	chr6	14657090	-	-0.2901798479	0.003052996124		0			NA		low-CpG:14765039-14765070		FALSE
cg03967293	chr1	209826863	-	-0.2903767683	0.003993046582	LAMB3	1	TSS1500		NA				FALSE
cg03399609	chr13	114830255	-	-0.2903783997	0.0002421966616	RASA3	1	Body		TRUE	RDMR			FALSE
cg14660676	chr8	126012434	-	-0.2904159047	0.002118645929	SQLE	1	Body		NA	CDMR			FALSE
cg23829102	chr4	124476694	+	-0.2904458955	0.002037988938		0			TRUE				FALSE
cg00329615	chr3	118706648	-	-0.2905171648	0.0001547699278	IGSF11	1	Body		TRUE				FALSE
cg16097772	chr12	69742232	-	-0.2905946666	0.0003914670221	LYZ	1	1stExon		NA		low-CpG:68028397-68028546		FALSE
cg26429022	chr7	5186528	-	-0.290675562	0.004597608045		0			NA				FALSE
cg08669096	chr11	121229765	+	-0.2907829325	0.000460313136		0		Unclassified_Cell_type_specific	NA			Unclassified	TRUE
cg01264298	chr6	131722497	+	-0.2908507429	0.004644040528		0			TRUE				FALSE
cg02217713	chr7	643155	+	-0.2909622118	0.002174672336	PRKAR1B	1	Body		NA				FALSE
cg04776470	chr6	158483161	-	-0.2912317578	0.002402057451	SYNJ2	1	Body		NA				FALSE
cg26389605	chr8	127949748	-	-0.2912377394	0.003659758605		0			TRUE				FALSE
cg25903122	chr19	16765692	-	-0.291476064	0.004141294861	C19orf42	1	Body		NA				FALSE
cg14965524	chr19	10541267	-	-0.2919001073	0.002597041186	PDE4A	1	Body;TSS1500	Unclassified	NA			Unclassified	FALSE
cg06917763	chr7	130033247	-	-0.2924329812	0.002122877051		0		Unclassified_Cell_type_specific	TRUE			Unclassified	TRUE
cg06241044	chr2	71451310	+	-0.2924512238	0.0002081807611	PAIP2B	1	5'UTR		NA				FALSE
cg03724229	chr2	173036250	+	-0.292750577	0.0003539222535		0			NA				FALSE
cg14091149	chr1	16273971	+	-0.2928529856	0.002325355404	ZBTB17	1	Body	Unclassified_Cell_type_specific	NA			Unclassified	TRUE
cg24935345	chr5	52190992	-	-0.2928592948	0.0009389204196	ITGA1	1	Body		TRUE				FALSE
cg00797058	chr10	8137978	+	-0.2935595422	0.003424980562		0			NA				FALSE
cg09248660	chr6	24969848	+	-0.2935903364	0.002490742011		0			TRUE				FALSE
cg24534739	chr5	164047854	-	-0.2940308833	0.003383784844		0			TRUE				FALSE
cg21282907	chr6	74289980	-	-0.2941139289	0.0003483659316		0			NA	DMR			FALSE
cg27452868	chr4	42342980	+	-0.2942847147	0.004283603462		0			TRUE				FALSE
cg14530382	chr19	6753525	-	-0.2944098491	0.002179921366	SH2D3A	1	Body	Promoter_Associated	NA			Promoter_Associated	FALSE
cg22816131	chr5	76132547	-	-0.2944229686	0.003767105087		0			NA				FALSE
cg18944752	chr4	3404372	-	-0.2946790214	0.0004334005762	RGS12	1	Body		TRUE				FALSE
cg16733643	chr1	41575522	+	-0.2946850407	0.00185234128	SCMH1	1	Body		TRUE				FALSE
cg01288337	chr14	92991035	+	-0.2949809686	0.003236384265	RIN3	1	Body		TRUE				FALSE
cg08113916	chr1	117528420	+	-0.2954479864	0.004162351105	PTGFRN	1	Body		NA				FALSE
cg25437531	chr11	33880362	+	-0.2954797309	0.0022885258	LMO2	1	3'UTR		NA				FALSE
cg22954687	chr2	216947743	+	-0.2958121665	0.001085965504	TMEM169;PECR	2	5'UTR;TSS1500		TRUE	RDMR			FALSE
cg24408769	chr6	15506085	-	-0.2959807511	0.0002515546313	JARID2	1	Body		NA				FALSE
cg06924081	chr15	69791774	+	-0.2960315526	0.001533904005		0			TRUE				FALSE
cg03322353	chr4	141069770	+	-0.2963789608	0.001702051709	MAML3	1	Body		NA				FALSE
cg10793669	chr11	125847237	-	-0.2964505881	0.004568083655	CDON	1	Body		NA				FALSE
cg11559731	chr8	60032745	+	-0.2966148133	0.00248034661	TOX	1	TSS1500	Promoter_Associated	NA	RDMR		Promoter_Associated	FALSE
cg09770570	chr17	65646042	+	-0.2968013886	0.004445534903	PITPNC1	1	Body		TRUE				FALSE
cg07314821	chr3	10436688	-	-0.2968140457	0.0002421966616	ATP2B2;MIR885	2	Body;TSS1500		TRUE				FALSE
cg18347602	chr1	26063314	+	-0.296840646	0.002018433651	MAN1C1	1	Body		TRUE				FALSE
cg02721394	chr3	195914017	-	-0.2972102762	0.0001318195899		0		Unclassified	TRUE			Unclassified	FALSE
cg06366374	chr6	6543659	-	-0.2975872378	0.004810214477	LOC285780	1	Body		NA	RDMR			FALSE
cg03466998	chr1	247580074	-	-0.2979180847	0.002173909682	NLRP3	1	TSS1500;5'UTR		NA				FALSE
cg23846443	chr6	155777949	+	-0.2980909451	0.004080819393	NOX3	1	TSS1500		NA				FALSE
cg18206567	chr18	74828771	-	-0.2983455307	0.00205050049	MBP	1	5'UTR		NA				FALSE
cg09563060	chr5	55866478	-	-0.2986714252	0.003900217189		0			TRUE				FALSE
cg14991562	chr7	6248449	+	-0.2990004609	0.001019114509	CYTH3	1	Body		TRUE				FALSE
cg14522298	chr7	73645783	-	-0.2990178332	0.001956418446		0		Gene_Associated_Cell_type_specific	NA			Gene_Associated	TRUE
cg14380444	chr1	8577534	-	-0.2991711796	0.001172409562	RERE	1	Body		TRUE				FALSE
cg20945853	chr5	133406542	-	-0.2991899998	0.0003591356465		0		Unclassified	TRUE			Unclassified	FALSE
cg22977745	chr12	124908931	+	-0.299270939	0.00173821008	NCOR2	1	Body		NA				FALSE
cg18714204	chr5	134093972	-	-0.2993004347	0.001942745175	DDX46	1	TSS1500	Promoter_Associated	NA			Promoter_Associated	FALSE
cg18274735	chr1	62372488	-	-0.299550805	0.003727037697	INADL	1	Body		TRUE				FALSE
cg09412882	chr11	12271701	+	-0.2998993414	0.002242497887	MICAL2	1	Body		TRUE				FALSE
cg24421410	chr6	32920220	-	-0.2999802667	0.001474178284	HLA-DMA	1	Body		NA				FALSE
cg16602097	chr6	32182013	+	-0.3006698197	4.92E-05	NOTCH4	1	Body		NA				FALSE
cg11263420	chr19	50019310	+	-0.3006708837	0.001221160671	FCGRT	1	Body		NA				FALSE
cg25960479	chr11	88243569	-	-0.3006816589	0.001262684078	GRM5	1	Body		NA	RDMR			FALSE
cg20192997	chr11	117696015	+	-0.3007430507	0.002792332379	FXYD2	1	Body;TSS1500		NA				FALSE
cg10859930	chr10	48426124	+	-0.3008091467	0.002848218594	GDF10	1	3'UTR		NA				FALSE
cg03659680	chr8	56795786	-	-0.3008230566	0.001111963884	LYN	1	5'UTR		NA				FALSE
cg17836579	chr5	95310237	+	-0.3009995223	0.001641015826		0			TRUE				FALSE
cg00176043	chr1	67900465	-	-0.3010750657	0.00076661312		0			NA				FALSE
cg03470671	chr11	45115584	+	-0.3011493407	0.00256499284	PRDM11	1	1stExon;5'UTR		TRUE				FALSE
cg20143473	chr17	39557364	-	-0.3013487237	0.001426733518		0			NA				FALSE
cg18739694	chr10	23112840	-	-0.3017270506	0.002627463543		0			TRUE				FALSE
cg02123616	chr8	713162	-	-0.3019331868	0.001491990947		0			NA				FALSE
cg08735211	chr6	32920657	-	-0.3020457528	0.0008315272452	HLA-DMA	1	Body	Promoter_Associated	TRUE			Promoter_Associated	FALSE
cg12873903	chr17	40514805	+	-0.3020723254	0.001171104345	STAT3	1	5'UTR		TRUE				FALSE
cg22975568	chr5	149793436	-	-0.3020778358	0.002201071357	CD74	1	TSS1500	Promoter_Associated	NA			Promoter_Associated	FALSE
cg13541713	chr4	119947251	-	-0.3021506401	0.00227264639	SYNPO2	1	Body		TRUE				FALSE
cg00309402	chr4	170981967	-	-0.3022027006	0.00391908269	AADAT	1	3'UTR		NA				FALSE
cg18444544	chr8	22852741	+	-0.3022250884	0.0006065558116	RHOBTB2	1	Body;TSS1500		TRUE				FALSE
cg04431254	chr22	46684772	+	-0.3022977696	0.001018104923	TTC38	1	Body	Unclassified	NA			Unclassified	FALSE
cg09528501	chr11	108909215	+	-0.3023506415	0.004159571122		0			TRUE				FALSE
cg04718702	chr14	93020195	-	-0.3024815605	0.0004468118141	RIN3	1	Body		TRUE				FALSE
cg23708624	chr7	76829845	-	-0.3032900276	0.002809286578	CCDC146;FGL2	2	Body;TSS1500	Unclassified	NA			Unclassified	FALSE
cg01016962	chr16	47164168	+	-0.303449187	0.004644385504	NETO2	1	Body		TRUE				FALSE
cg06559575	chr12	53490352	-	-0.303832684	0.00115615855	IGFBP6	1	TSS1500		NA				FALSE
cg12465678	chr1	27953336	+	-0.3039702897	0.00416765918	FGR	1	TSS1500;5'UTR		NA				FALSE
cg11157691	chr10	124254773	-	-0.3041378763	0.002819641204	HTRA1	1	Body		NA	RDMR			FALSE
cg13733008	chr4	78088735	+	-0.3045043306	0.003402761797	CCNG2	1	3'UTR		NA				FALSE
cg09627302	chr3	31432787	-	-0.3046041065	0.0006757726023		0			TRUE				FALSE
cg17055736	chr11	113743320	+	-0.3048596274	0.001379274492	USP28	1	Body		TRUE				FALSE
cg09984392	chr8	126011784	-	-0.3051716513	0.004115087379	SQLE	1	1stExon	Promoter_Associated	NA	CDMR		Promoter_Associated	FALSE
cg07153978	chr5	35773878	-	-0.3051879306	0.003205136726	SPEF2	1	Body		NA				FALSE
cg08174244	chr2	68548060	+	-0.3053788271	0.0004876047409	CNRIP1	1	TSS1500		NA				FALSE
cg02654449	chr16	27254785	-	-0.3055790637	0.003308640688	NSMCE1	1	Body	Unclassified	TRUE			Unclassified	FALSE
cg07143635	chr16	11681487	+	-0.3056702432	0.004068368285	LITAF	1	TSS200;TSS1500	Promoter_Associated	NA			Promoter_Associated	FALSE
cg21769444	chr6	34361405	+	-0.3060458178	0.002962596839	NUDT3	1	TSS1500	Promoter_Associated	NA	RDMR		Promoter_Associated	FALSE
cg17774418	chr6	6622864	+	-0.3067585154	0.004159571122	LOC285780;LY86	2	Body		NA				FALSE
cg04397884	chr14	56666067	+	-0.307444662	0.0004590701765	PELI2	1	Body		TRUE				FALSE
cg10387662	chr16	57141014	-	-0.308075212	0.003156436192	CPNE2	1	5'UTR		TRUE				FALSE
cg18505453	chr6	41254997	+	-0.3085578616	0.001534670221	TREM1	1	TSS1500		NA				FALSE
cg03666597	chr7	101752690	+	-0.30887108	0.004853192432	CUX1	1	Body		NA				FALSE
cg15690822	chr17	33391738	-	-0.3089576404	0.0004852220822	RFFL	1	5'UTR;TSS1500		NA				FALSE
cg24902461	chr10	121031392	-	-0.3089858144	0.004660169871	GRK5	1	Body		TRUE				FALSE
cg09885622	chr5	1504991	+	-0.3091674328	0.003067123668	LPCAT1	1	Body	Unclassified_Cell_type_specific	TRUE	CDMR		Unclassified	TRUE
cg08534016	chr5	35771584	+	-0.3099809473	0.004673800184	SPEF2	1	Body		TRUE				FALSE
cg01213599	chr10	126704259	+	-0.3105920438	0.002790521048	CTBP2	1	Body		NA				FALSE
cg09437283	chr3	13008096	+	-0.3106744973	0.001655966029	IQSEC1	1	Body		NA	RDMR			FALSE
cg24676612	chr1	111148105	+	-0.3108176908	0.0001721708073	KCNA2	1	5'UTR;1stExon		NA				FALSE
cg25941354	chr2	218989983	+	-0.3108227162	0.0001440327088	CXCR2	1	TSS1500;TSS200		TRUE				FALSE
cg15535471	chr7	139332087	-	-0.3109880422	0.004013016448	HIPK2	1	Body		TRUE				FALSE
cg18786623	chr6	29894050	-	-0.3110284595	0.003217699895	HCG4P6	1	TSS1500		NA				FALSE
cg26320006	chr5	14259124	+	-0.3111217791	0.002173039999	TRIO	1	Body		TRUE				FALSE
cg02679745	chr9	139927646	+	-0.3114214574	0.001136695936	C9orf139;FUT7	2	Body;TSS1500		NA				FALSE
cg02399900	chr10	126305320	+	-0.3116040601	0.0007570399106		0			NA				FALSE
cg09317403	chr14	92994936	-	-0.3117981249	0.000621831041	RIN3	1	Body		TRUE				FALSE
cg26302190	chr2	147289516	-	-0.3118157753	0.003271228223		0			TRUE				FALSE
cg12912920	chr4	140762680	+	-0.3128139757	0.001138565469	MAML3	1	Body		TRUE				FALSE
cg15164472	chr3	195914113	+	-0.3129254541	0.00232687937		0		Unclassified	NA			Unclassified	FALSE
cg20151107	chr10	126331425	-	-0.313044896	0.001316931082	FAM53B	1	Body		NA				FALSE
cg03531211	chr6	32920102	-	-0.3130779876	0.002594212071	HLA-DMA	1	Body		NA				FALSE
cg13742752	chr13	21047569	+	-0.313157742	0.001415102734	CRYL1	1	Body		TRUE				FALSE
cg07733851	chr5	142781498	-	-0.3131804968	0.004356808261	NR3C1	1	5'UTR	Promoter_Associated_Cell_type_specific	NA	RDMR		Promoter_Associated	TRUE
cg02570354	chr3	31728749	-	-0.3132182119	0.003948714302	OSBPL10	1	Body		TRUE				FALSE
cg00944785	chr1	150825365	+	-0.3134105535	0.001254124412	ARNT	1	Body		NA		low-CpG:149091955-149092009		FALSE
cg05961700	chr2	169937750	-	-0.3134428637	0.0001174802928	DHRS9	1	5'UTR		NA				FALSE
cg00940560	chr8	30002079	+	-0.3134701372	0.003017064334	MBOAT4	1	1stExon		NA				FALSE
cg16821992	chr8	116679935	+	-0.3134753392	0.001221160671	TRPS1	1	5'UTR	Promoter_Associated_Cell_type_specific	NA			Promoter_Associated	TRUE
cg16936060	chr4	57523055	+	-0.313854591	0.002202094477	HOPX	1	5'UTR;Body;TSS1500	Unclassified	NA			Unclassified	FALSE
cg07455789	chr2	232419317	+	-0.3142245959	5.59E-05		0			TRUE				FALSE
cg24919468	chr4	185195769	+	-0.3142576877	0.001408731409		0			TRUE				FALSE
cg00364287	chr12	121570752	-	-0.3142579977	0.002419333095	P2RX7	1	5'UTR;1stExon	Unclassified	TRUE		low-CpG:120055038-120055141	Unclassified	FALSE
cg02862885	chr2	55327371	+	-0.3143727467	0.0001971683588		0			TRUE				FALSE
cg13928490	chr13	51640442	+	-0.314907285	0.001517529629	GUCY1B2	1	TSS200		TRUE				FALSE
cg15376097	chr11	118135270	-	-0.3149162686	0.002449319201	MPZL2	1	TSS1500		TRUE				FALSE
cg21818901	chr13	41105520	-	-0.3149565307	0.00237947126		0			NA				FALSE
cg23244234	chr6	90864341	+	-0.3151748833	0.002853019658	BACH2	1	5'UTR		TRUE				FALSE
cg10061342	chr1	184357556	-	-0.3152806292	1.94E-06	C1orf21	1	5'UTR	Promoter_Associated_Cell_type_specific	NA			Promoter_Associated	TRUE
cg00421624	chr1	153746588	-	-0.3155643966	0.002353481634	SLC27A3	1	TSS1500		NA				FALSE
cg03289764	chr12	9799858	-	-0.3161926255	0.003556222262	LOC374443	1	TSS1500	Promoter_Associated	NA			Promoter_Associated	FALSE
cg01192051	chr15	89879515	-	-0.3164212715	0.002402057451	POLG	1	TSS1500		NA				FALSE
cg05075579	chr11	121421206	+	-0.3164355341	0.001477184196	SORL1	1	Body		NA		low-CpG:120926370-120926529		FALSE
cg00572387	chr20	1472914	-	-0.3164436129	0.001431581016	SIRPB2	1	TSS1500		NA				FALSE
cg14620065	chr12	10753265	-	-0.3164881474	0.002396324884	KLRA1	1	TSS1500		NA				FALSE
cg23012700	chr2	204639590	-	-0.316580934	0.0004188107656		0			TRUE				FALSE
cg07264682	chr10	60082823	-	-0.3165979924	0.002187633178		0			NA	DMR			FALSE
cg07785552	chr1	26869620	+	-0.3167167107	0.0009155927407	RPS6KA1	1	Body	Promoter_Associated	NA			Promoter_Associated	FALSE
cg24994127	chr20	20433328	+	-0.31701785	1.38E-05	RALGAPA2	1	Body	Promoter_Associated	TRUE			Promoter_Associated	FALSE
cg00879824	chr6	44747344	+	-0.3170263405	0.001015417484		0			TRUE				FALSE
cg18665334	chr2	231735434	+	-0.3171017592	0.001361014098	ITM2C	1	Body		TRUE	CDMR			FALSE
cg05316694	chr14	99786833	-	-0.317241938	0.004414023245		0		Unclassified	NA			Unclassified	FALSE
cg24697460	chr12	124908653	+	-0.3173364598	0.002333894897	NCOR2	1	Body		NA				FALSE
cg17890940	chr7	1782346	+	-0.3177395726	0.003072788721	ELFN1	1	5'UTR	Unclassified_Cell_type_specific	NA			Unclassified	TRUE
cg11736524	chr8	128075224	-	-0.3178582534	0.003789210413		0			TRUE				FALSE
cg16334383	chr5	55911731	+	-0.3180603662	0.001751550788		0			TRUE				FALSE
cg14519323	chr9	37432946	-	-0.3185859955	0.001333306436	GRHPR	1	Body		TRUE				FALSE
cg14520947	chr1	225942842	-	-0.3186219091	0.001288553028		0			TRUE				FALSE
cg15326069	chr1	92179761	-	-0.3186584715	0.001987629634	TGFBR3	1	Body		TRUE				FALSE
cg13222915	chr1	184598594	-	-0.319110939	0.0006251465773		0			TRUE				FALSE
cg19898258	chr12	52399891	-	-0.3192847525	0.0003686062082	GRASP	1	TSS1500	Unclassified_Cell_type_specific	NA			Unclassified	TRUE
cg10824677	chr1	229183526	-	-0.319563645	0.004678454792		0			TRUE				FALSE
cg16036584	chr5	102198453	+	-0.3196501582	0.0006220409927		0			NA				FALSE
cg07828833	chr10	74069493	-	-0.3196601702	0.0006614353847		0			TRUE				FALSE
cg27351783	chr5	112592733	-	-0.3198278706	0.002646822258	MCC	1	Body		TRUE				FALSE
cg15611151	chr12	54412269	-	-0.3199049237	0.002399181774	HOXC4;HOXC5;HOXC6	3	5'UTR;Body	Unclassified	NA			Unclassified	FALSE
cg04862556	chr17	33775933	-	-0.3206847592	0.001432873403	SLFN13	1	TSS200	Promoter_Associated	TRUE			Promoter_Associated	FALSE
cg09096933	chr12	32720242	+	-0.3210105036	0.002747031564	FGD4	1	5'UTR		TRUE				FALSE
cg22329776	chr12	76243294	-	-0.3213221841	0.004141294861		0			TRUE				FALSE
cg04173586	chr19	2167496	-	-0.3213880847	0.001831077036	DOT1L	1	Body		NA				FALSE
cg19801256	chr5	52166469	+	-0.3215557543	0.003423008948	ITGA1	1	Body		TRUE				FALSE
cg02712878	chr3	138327370	-	-0.3220581466	0.003531183595	FAIM	1	TSS200;TSS1500	Promoter_Associated	TRUE			Promoter_Associated	FALSE
cg07364927	chr1	230307593	+	-0.3221772475	0.004916918563	GALNT2	1	Body		TRUE				FALSE
cg01271455	chr7	157362062	-	-0.3228076196	0.0042209243	PTPRN2	1	Body	Unclassified_Cell_type_specific	NA			Unclassified	TRUE
cg26120842	chr10	89840122	-	-0.3229161555	2.70E-05		0		Unclassified_Cell_type_specific	TRUE			Unclassified	TRUE
cg17403397	chr2	145282262	+	-0.3229875261	9.94E-05		0			NA				FALSE
cg21983607	chr4	113135212	+	-0.3235937668	0.004174302732		0			TRUE				FALSE
cg14707231	chr5	43001138	-	-0.3239098802	0.001518617343		0			TRUE				FALSE
cg17685579	chr13	114914537	-	-0.3241841675	0.004005945973		0		Unclassified_Cell_type_specific	NA			Unclassified	TRUE
cg10648815	chr19	55013549	-	-0.3242202179	0.004264608968	LAIR2	1	TSS1500		NA				FALSE
cg00431549	chr12	15039025	-	-0.3244834877	0.003297020256	MGP	1	TSS200		NA				FALSE
cg08391020	chr5	74344779	+	-0.3244981753	0.001918699398		0			NA	RDMR			FALSE
cg18067859	chr17	33776345	-	-0.324763752	0.003430744857	SLFN13	1	TSS1500		NA				FALSE
cg22874305	chr3	3221832	+	-0.3252741585	0.002826707929	CRBN	1	TSS1500	Promoter_Associated	NA			Promoter_Associated	FALSE
cg05512099	chr19	30155866	-	-0.32624992	0.001817718473	PLEKHF1	1	TSS1500		NA				FALSE
cg04297001	chr10	89533124	-	-0.3267055765	0.003631034374	ATAD1	1	Body	Gene_Associated_Cell_type_specific	NA			Gene_Associated	TRUE
cg23295754	chr20	1639250	-	-0.3271943491	0.0006217691865	SIRPG	1	TSS1500		NA				FALSE
cg16096717	chr1	117375409	-	-0.3273380375	0.0006337769268		0			TRUE				FALSE
cg10413475	chr8	119558921	-	-0.3277804955	0.003136744073	SAMD12	1	Body		TRUE				FALSE
cg06233301	chr16	1500359	+	-0.3283214687	0.00311719885	CLCN7	1	Body		NA				FALSE
cg18998365	chr5	142781532	+	-0.3285473092	0.001048288756	NR3C1	1	5'UTR	Promoter_Associated_Cell_type_specific	NA	RDMR		Promoter_Associated	TRUE
cg23001370	chr5	53817073	+	-0.3286070693	0.003477559205	SNX18	1	Body		NA	RDMR			FALSE
cg00959259	chr3	122281975	+	-0.3287944718	0.001820983887	PARP9;DTX3L	2	5'UTR;TSS1500		NA				FALSE
cg26242755	chr6	6624147	+	-0.3288410126	0.00333858088	LOC285780;LY86	2	TSS1500;Body		NA				FALSE
cg21321768	chr18	19176371	-	-0.3291947315	0.004766557229	ESCO1	1	5'UTR		NA				FALSE
cg10745498	chr7	2298727	+	-0.3292934438	0.004906590491	SNX8	1	Body	Unclassified_Cell_type_specific	NA			Unclassified	TRUE
cg18128312	chr6	25463672	+	-0.3293179233	0.0005362100156	LRRC16A	1	Body		TRUE				FALSE
cg16301036	chr12	118808298	-	-0.3294760353	0.001609125795	TAOK3	1	5'UTR	Unclassified_Cell_type_specific	NA			Unclassified	TRUE
cg18976418	chr14	39735496	-	-0.3297350321	3.58E-05	CTAGE5	1	TSS1500;TSS200;Body		NA	RDMR			FALSE
cg26473110	chr11	46385365	-	-0.3299131035	0.0003701016507	DGKZ	1	Body;5'UTR	Promoter_Associated_Cell_type_specific	NA			Promoter_Associated	TRUE
cg05255351	chr5	1503979	-	-0.3299681376	0.004713062424	LPCAT1	1	Body	Unclassified	NA	CDMR		Unclassified	FALSE
cg16287679	chr7	138440522	+	-0.3310049758	0.001121057226	ATP6V0A4	1	Body		NA				FALSE
cg12350196	chr3	121951185	-	-0.3314705219	0.0002515546313	CASR	1	5'UTR	Unclassified_Cell_type_specific	NA			Unclassified	TRUE
cg14789529	chr1	206941464	+	-0.3318745781	0.0002648602877	IL10	1	3'UTR		NA				FALSE
cg21945260	chr2	190087418	-	-0.3319750863	0.00263707157		0			TRUE				FALSE
cg09494176	chr4	3193868	+	-0.3320399856	0.004145569415	HTT	1	Body		TRUE				FALSE
cg19821297	chr19	12890029	-	-0.3320885485	0.0005261397885		0			TRUE	CDMR			FALSE
cg00004089	chr17	74678836	-	-0.3324025353	0.002100156304	MXRA7	1	Body;3'UTR		TRUE				FALSE
cg23288563	chr14	21491469	-	-0.3324407133	6.45E-05	NDRG2	1	Body		NA	CDMR			FALSE
cg00169184	chr12	124908920	-	-0.3329619149	0.0006424193985	NCOR2	1	Body		NA				FALSE
cg07480762	chr3	155422145	+	-0.3330230436	0.003249065924	PLCH1	1	TSS200		TRUE				FALSE
cg07184316	chr1	157669111	-	-0.3335185643	0.002632398787	FCRL3	1	Body		NA				FALSE
cg25394505	chr10	134399880	+	-0.333617866	0.002970161076	INPP5A	1	Body		NA				FALSE
cg22242148	chr15	74215283	+	-0.3338616292	0.002236920233		0			TRUE				FALSE
cg16336752	chr5	131330487	+	-0.3342535065	0.004042258363	ACSL6	1	Body		TRUE				FALSE
cg16991569	chr1	63142359	-	-0.3342894432	0.0010013662	DOCK7	1	Body		TRUE				FALSE
cg22534759	chr10	32403029	-	-0.3346105042	0.003987132288		0			NA				FALSE
cg11426726	chr15	63845726	+	-0.3346260692	0.00049310844	USP3	1	Body		TRUE				FALSE
cg08127080	chr2	161335937	+	-0.3346314149	0.002770229148	RBMS1	1	Body		TRUE				FALSE
cg07858728	chr10	124319791	+	-0.3350110821	0.0003997219567	DMBT1	1	TSS1500		NA				FALSE
cg00115194	chr9	124978446	-	-0.3356180797	0.004544063423	LHX6	1	Body		NA				FALSE
cg02605007	chr19	10541304	-	-0.3361251902	0.0003115515308	PDE4A	1	Body;TSS1500	Unclassified	NA			Unclassified	FALSE
cg16162611	chr6	84232599	+	-0.3363623745	0.003795115858	PRSS35	1	5'UTR		NA				FALSE
cg25724895	chr20	58630390	-	-0.3368182401	0.003326489745	C20orf197	1	TSS1500		NA				FALSE
cg19933985	chr5	141739077	+	-0.337214678	0.002018433651		0			TRUE				FALSE
cg02203665	chr9	100262506	-	-0.3372738093	0.0006855660526	TMOD1	1	TSS1500		NA				FALSE
cg10243855	chr17	1096705	-	-0.3372883098	0.001712173397		0			NA				FALSE
cg19647111	chr6	32073035	+	-0.3375609944	0.001181857106	TNXB	1	5'UTR		NA				FALSE
cg25484139	chr3	13008273	+	-0.3376754922	0.0009912835887	IQSEC1	1	Body	Promoter_Associated	NA	RDMR		Promoter_Associated	FALSE
cg15151364	chr1	167298762	-	-0.3377985175	0.001378571125	POU2F1	1	5'UTR		TRUE				FALSE
cg24061122	chr5	137672901	-	-0.3395276595	0.000663677718	FAM53C	1	TSS1500	Promoter_Associated	NA			Promoter_Associated	FALSE
cg02772099	chr10	126331180	-	-0.3400588197	0.0002185248213	FAM53B	1	Body		NA				FALSE
cg26354367	chr6	30010457	+	-0.3403673127	0.002046826964	NCRNA00171	1	Body		NA				FALSE
cg18008086	chr13	42028532	+	-0.341411062	0.003717276338		0			NA				FALSE
cg15915658	chr11	65262358	+	-0.3414585941	0.001778340208		0		Unclassified_Cell_type_specific	NA			Unclassified	TRUE
cg02211741	chr11	46383924	-	-0.342002197	0.001281766753	DGKZ	1	Body;5'UTR	Promoter_Associated	TRUE			Promoter_Associated	FALSE
cg25305703	chr8	128378218	+	-0.3422005948	0.002253409626		0			TRUE				FALSE
cg22433726	chr17	73870495	-	-0.342205686	0.002904484329	TRIM47	1	3'UTR	Unclassified_Cell_type_specific	NA			Unclassified	TRUE
cg15897635	chr1	220697615	-	-0.3427377176	0.001609572005		0			NA				FALSE
cg22566906	chr12	52399713	-	-0.3427764864	0.0006478543518	GRASP	1	TSS1500		NA				FALSE
cg22000472	chr13	54708344	-	-0.3428051509	0.004571372697		0			TRUE				FALSE
cg05004818	chr4	8539015	-	-0.3428471958	0.002525853653		0			TRUE				FALSE
cg09737197	chr11	68607675	+	-0.3433842487	0.0001480473008	CPT1A	1	5'UTR		NA				FALSE
cg11027822	chr2	173298550	-	-0.3434409059	0.0002017265629	ITGA6	1	Body		TRUE				FALSE
cg14180030	chr9	123475675	-	-0.3441463534	2.87E-06	MEGF9	1	Body	Unclassified	NA			Unclassified	FALSE
cg15170644	chr5	80901358	-	-0.3444842408	0.002680648882	SSBP2	1	Body		TRUE				FALSE
[truncated: 217 more rows]

[truncated: 10 more sheets: Table S10 Hypermethylated genes, Table S11 Hypomethylated genes, Table S12 DMRs, Table S13 GO_TSS hypermethyl, Table S14 GO_TSS hypomethylated, Table S15 GO_PromEnh_hypermethy, Table S16 GO_PromEnh_hypomethy, Table S17 chromatin states , Table S18 Pyroseque. raw data, Table S19 SequentialSamples_raw]
